# Supplementary material for: Single nuclei RNA sequencing investigation of the Purkinje cell and glial changes in the cerebellum of transgenic Spinocerebellar ataxia type 1 mice
Source: Front Cell Neurosci. 2022 Nov 15;16:998408. doi: 10.3389/fncel.2022.998408 (PMC9706545; doi:10.3389/fncel.2022.998408)
Supplement: Supplementary Table 1 — Raw data from RTqPCR of PC and BG Genes, DNER intensity. [file Table_1.XLSX]

## Sheet: Sheet1
RTqPCR of PC Genes	Calb1	Pcp4	Homer	Rgs8	ITPR	Inpp5	Garnl3	Dner
Expression normalized to WT	0.84	0.78	0.7	0.62	0.8	0.79	0.65	0.55
	0.92	0.87	0.6	0.6	0.72	0.78	0.6	0.37
	0.73	0.68	0.68	0.57	0.64	0.66	0.54	0.55
	0.55	0.6	0.56	0.46	0.54	0.59	0.48	0.48
	0.58	0.58	0.65	0.49	0.64	0.59	0.62	0.94
	0.67	0.72	0.59	0.56	0.65	0.68	0.57	0.59
	0.81	0.75	0.65	0.63	0.66	0.73	0.63	0.68
N	7	7	7	7	7	7	7	7
Av	0.7286	0.7116	0.6329	0.5614	0.6643	0.6886	0.5843	0.5943
SEM	0.05189	0.038	0.019	0.02444	0.03023	0.03112	0.02235	0.06799
Exact p value compared to WT controls	0.002	0.0003	<0.0001	<0.0001	<0.0001	<0.0001	<0.0001	<0.0001
RTqPCR of BG Genes	Ptch2	Gli1
Expression normalized to WT	0.64	0.64
	0.4	0.605
	0.77	0.72
	0.58	0.77
	1.05	0.89
	0.59	0.93
	0.83
N	7	6
Av	0.6943	0.7592
SEM	0.07931	0.05352
Exact p value compared to WT controls	0.0076	0.0064
DNER intensity	WT	Pcp2 -ATXN1[82Q]
	0.691756	0.416635
	0.672344	0.594772
	0.672774	0.512747
		0.582
		0.66
Table Analyzed	DNER
Column B	SCA1
vs.	vs.
Column A	WT
Unpaired t test with Welch's correction
P value	0.0376
P value summary	*
Significantly different (P < 0.05)?	Yes
One- or two-tailed P value?	Two-tailed
Welch-corrected t, df	t=3.002, df=4.189
How big is the difference?
Mean of column A	0.679
Mean of column B	0.5532
Difference between means (B - A) ± SEM	-0.1257 ± 0.04187
95% confidence interval	-0.2400 to -0.01150
R squared (eta squared)	0.6828
F test to compare variances
F, DFn, Dfd	69.68, 4, 2
P value	0.0284
P value summary	*
Significantly different (P < 0.05)?	Yes
Data analyzed
Sample size, column A	3
Sample size, column B	5
