# Supplementary material for: Single nuclei RNA sequencing investigation of the Purkinje cell and glial changes in the cerebellum of transgenic Spinocerebellar ataxia type 1 mice
Source: Front Cell Neurosci. 2022 Nov 15;16:998408. doi: 10.3389/fncel.2022.998408 (PMC9706545; doi:10.3389/fncel.2022.998408)
Supplement: Supplementary Table 2 — Percentage of cells per genotype. [file Table_2.XLSX]

## Sheet: Sheet1
Supplementary Table 2
Percentage of cells per genotype
	WT			Pcp2-ATXN1[82Q]
Purkinje cells	0.6	0.43	0.57	0.58	0.65	0.42
Bergman Glia	2.55	1.77	3.26	2.68	2.37	2.12
Velate astrocytes	2.29	1.63	1.93	2.51	2.57	1.7
Oligodendrocyte	3.18	2.14	3.23	3.15	2.79	2.79
Table Analyzed	Cellnumberspergenotype								Number of families	1
									Number of comparisons per family	4
Two-way RM ANOVA	Matching: Across row								Alpha	0.05
Assume sphericity?	Yes
Alpha	0.05								Sidak's multiple comparisons test	Mean Diff.	95.00% CI of diff.	Significant?	Summary	Adjusted P Value
Source of Variation	% of total variation	P value	P value summary	Significant?					WT - ATXN1[82Q]
Row Factor x Column Factor	0.7103	0.8417	ns	No					Purkinje cells	-0.01667	-1.144 to 1.111	No	ns	>0.9999
Row Factor	86.1	<0.0001	****	Yes					Bergman Glia	0.1367	-0.9911 to 1.264	No	ns	0.9928
Column Factor	0.1077	0.7325	ns	No					Velate astrocytes	-0.31	-1.438 to 0.8178	No	ns	0.8752
Subject	6.205	0.5562	ns	No					Oligodendrocyte	-0.06	-1.188 to 1.068	No	ns	0.9997
ANOVA table	SS	DF	MS	F (DFn, DFd)	P value
Row Factor x Column Factor	0.1545	3	0.05152	F (3, 8) = 0.2753	P=0.8417				Test details	Mean 1	Mean 2	Mean Diff.	SE of diff.	N1	N2	t	DF
Row Factor	18.73	3	6.244	F (3, 8) = 37.00	P<0.0001
Column Factor	0.02344	1	0.02344	F (1, 8) = 0.1253	P=0.7325				WT - ATXN1[82Q]
Subject	1.35	8	0.1688	F (8, 8) = 0.9019	P=0.5562				Purkinje cells	0.5333	0.55	-0.01667	0.3532	3	3	0.04719	8
Residual	1.497	8	0.1871						Bergman Glia	2.527	2.39	0.1367	0.3532	3	3	0.387	8
									Velate astrocytes	1.95	2.26	-0.31	0.3532	3	3	0.8777	8
Difference between column means									Oligodendrocyte	2.85	2.91	-0.06	0.3532	3	3	0.1699	8
Mean of WT	1.965
Mean of ATXN1[82Q]	2.028
Difference between means	-0.0625
SE of difference	0.1766
95% CI of difference	-0.4697 to 0.3447
Data summary
Number of columns (Column Factor)	2
Number of rows (Row Factor)	4
Number of subjects (Subject)	12
Number of missing values	0
