# Supplementary material for: Single nuclei RNA sequencing investigation of the Purkinje cell and glial changes in the cerebellum of transgenic Spinocerebellar ataxia type 1 mice
Source: Front Cell Neurosci. 2022 Nov 15;16:998408. doi: 10.3389/fncel.2022.998408 (PMC9706545; doi:10.3389/fncel.2022.998408)
Supplement: Supplementary Table 3 — Percentage of Cell Expressing Endogenous Atxn1[2Q]. [file Table_3.XLSX]

## Sheet: Sheet2
Table 2	Percentage of Cell Expressing Endogenous Atxn1[2Q]
	Granule Neurons			Purkinje cells			Bergmann Glia			Velate Astrocytes			Oligodendrocytes
	% of cells SEM N			% of cells	SEM N	N	% of cells SEM N			% of cells SEM N			% of cells SEM N
WT	80.2307	8.26382	3	81.8547	6.67379	3	84.2733	9.58692	3	70.538	8.89745	3	83.53	6.48595	3
Pcp2-ATXN1[82Q]	83.6433	5.49759	3	81.8547	6.67379	3	86.2557	5.42143	3	77.9327	6.56169	3	88.492	4.44157	3
Table Analyzed	Mouse Atxn1							Within each row, compare columns (simple effects within rows)
Two-way ANOVA	Ordinary							Number of families	2
Alpha	0.05							Number of comparisons per family	10
								Alpha	0.05
Source of Variation	% of total variation	P value	P value summary	Significant?
Interaction	1.319	0.9874	ns	No				Sidak's multiple comparisons test	Mean Diff.	95.00% CI of diff.	Significant?	Summary	Adjusted P Value
Row Factor	2.61	0.4334	ns	No
Column Factor	14.41	0.4923	ns	No				WT
								Granule Neurons vs. Purkinje cells	-1.624	-32.83 to 29.59	No	ns	>0.9999
ANOVA table	SS	DF	MS	F (DFn, DFd)	P value			Granule Neurons vs. Bergmann Glia	-4.043	-35.25 to 27.17	No	ns	>0.9999
Interaction	47.78	4	11.95	F (4, 20) = 0.08078	P=0.9874			Granule Neurons vs. Velate Astrocytes	9.693	-21.52 to 40.90	No	ns	0.9845
Row Factor	94.54	1	94.54	F (1, 20) = 0.6393	P=0.4334			Granule Neurons vs. Oligodendrocytes	-3.299	-34.51 to 27.91	No	ns	>0.9999
Column Factor	521.8	4	130.4	F (4, 20) = 0.8821	P=0.4923			Purkinje cells vs. Bergmann Glia	-2.419	-33.63 to 28.79	No	ns	>0.9999
Residual	2957	20	147.9					Purkinje cells vs. Velate Astrocytes	11.32	-19.89 to 42.53	No	ns	0.9557
								Purkinje cells vs. Oligodendrocytes	-1.675	-32.88 to 29.53	No	ns	>0.9999
Difference between row means								Bergmann Glia vs. Velate Astrocytes	13.74	-17.47 to 44.94	No	ns	0.8655
Mean of WT	80.09							Bergmann Glia vs. Oligodendrocytes	0.7433	-30.47 to 31.95	No	ns	>0.9999
Mean of Pcp2-ATXN1[82Q]	83.64							Velate Astrocytes vs. Oligodendrocytes	-12.99	-44.20 to 18.22	No	ns	0.8998
Difference between means	-3.55
SE of difference	4.44							Pcp2-ATXN1[82Q]
95% CI of difference	-12.81 to 5.712							Granule Neurons vs. Purkinje cells	1.789	-29.42 to 33.00	No	ns	>0.9999
								Granule Neurons vs. Bergmann Glia	-2.612	-33.82 to 28.60	No	ns	>0.9999
Data summary								Granule Neurons vs. Velate Astrocytes	5.711	-25.50 to 36.92	No	ns	0.9998
Number of columns (Column Factor)	5							Granule Neurons vs. Oligodendrocytes	-4.849	-36.06 to 26.36	No	ns	>0.9999
Number of rows (Row Factor)	2							Purkinje cells vs. Bergmann Glia	-4.401	-35.61 to 26.81	No	ns	>0.9999
Number of values	30							Purkinje cells vs. Velate Astrocytes	3.922	-27.29 to 35.13	No	ns	>0.9999
								Purkinje cells vs. Oligodendrocytes	-6.637	-37.85 to 24.57	No	ns	0.9992
								Bergmann Glia vs. Velate Astrocytes	8.323	-22.89 to 39.53	No	ns	0.995
								Bergmann Glia vs. Oligodendrocytes	-2.236	-33.45 to 28.97	No	ns	>0.9999
								Velate Astrocytes vs. Oligodendrocytes	-10.56	-41.77 to 20.65	No	ns	0.9718
								Test details	Mean 1	Mean 2	Mean Diff.	SE of diff.	N1	N2	t	DF
								WT
								Granule Neurons vs. Purkinje cells	80.23	81.85	-1.624	9.929	3	3	0.1636	20
								Granule Neurons vs. Bergmann Glia	80.23	84.27	-4.043	9.929	3	3	0.4072	20
								Granule Neurons vs. Velate Astrocytes	80.23	70.54	9.693	9.929	3	3	0.9762	20
								Granule Neurons vs. Oligodendrocytes	80.23	83.53	-3.299	9.929	3	3	0.3323	20
								Purkinje cells vs. Bergmann Glia	81.85	84.27	-2.419	9.929	3	3	0.2436	20
								Purkinje cells vs. Velate Astrocytes	81.85	70.54	11.32	9.929	3	3	1.14	20
								Purkinje cells vs. Oligodendrocytes	81.85	83.53	-1.675	9.929	3	3	0.1687	20
								Bergmann Glia vs. Velate Astrocytes	84.27	70.54	13.74	9.929	3	3	1.383	20
								Bergmann Glia vs. Oligodendrocytes	84.27	83.53	0.7433	9.929	3	3	0.07487	20
								Velate Astrocytes vs. Oligodendrocytes	70.54	83.53	-12.99	9.929	3	3	1.309	20
								Pcp2-ATXN1[82Q]
								Granule Neurons vs. Purkinje cells	83.64	81.85	1.789	9.929	3	3	0.1801	20
								Granule Neurons vs. Bergmann Glia	83.64	86.26	-2.612	9.929	3	3	0.2631	20
								Granule Neurons vs. Velate Astrocytes	83.64	77.93	5.711	9.929	3	3	0.5752	20
								Granule Neurons vs. Oligodendrocytes	83.64	88.49	-4.849	9.929	3	3	0.4883	20
								Purkinje cells vs. Bergmann Glia	81.85	86.26	-4.401	9.929	3	3	0.4433	20
								Purkinje cells vs. Velate Astrocytes	81.85	77.93	3.922	9.929	3	3	0.395	20
								Purkinje cells vs. Oligodendrocytes	81.85	88.49	-6.637	9.929	3	3	0.6685	20
								Bergmann Glia vs. Velate Astrocytes	86.26	77.93	8.323	9.929	3	3	0.8383	20
								Bergmann Glia vs. Oligodendrocytes	86.26	88.49	-2.236	9.929	3	3	0.2252	20
								Velate Astrocytes vs. Oligodendrocytes	77.93	88.49	-10.56	9.929	3	3	1.064	20
