# Supplementary material for: Single nuclei RNA sequencing investigation of the Purkinje cell and glial changes in the cerebellum of transgenic Spinocerebellar ataxia type 1 mice
Source: Front Cell Neurosci. 2022 Nov 15;16:998408. doi: 10.3389/fncel.2022.998408 (PMC9706545; doi:10.3389/fncel.2022.998408)
Supplement: Supplementary Table 4 — Percentage of cells expressing mutant human ATXN1[82Q]. [file Table_4.XLSX]

## Sheet: Sheet1
Table3.	Percentage of cells expressing mutant human ATXN1[82Q]
	Granule Neurons			Purkinje cells			Glia (combined)
	% of cells SEM N			% of cells	SEM N	N	% of cells SEM N
WT	0.364	0.0737993	3	0	0	3	0.409667	0.118935	3
Pcp2-ATXN1[82Q]	0.575333	0.0741492	3	25.1063	7.22303	3	1.79667	1.14965	3
Table Analyzed	Mutant human ATXN1						Alpha	0.05
Two-way ANOVA	Ordinary						Tukey's multiple comparisons test	Mean Diff.	95.00% CI of diff.	Significant?	Summary	Adjusted P Value
Alpha	0.05
							WT:Granule Neurons vs. WT:Purkinje cells	0.364	-13.82 to 14.55	No	ns	>0.9999
Source of Variation	% of total variation	P value	P value summary	Significant?			WT:Granule Neurons vs. WT:Glia	-0.04567	-14.23 to 14.14	No	ns	>0.9999
Interaction	32.44	0.0019	**	Yes			WT:Granule Neurons vs. Pcp2-ATXN1[82Q]:Granule Neurons	-0.2113	-14.40 to 13.98	No	ns	>0.9999
Row Factor	19.54	0.0033	**	Yes			WT:Granule Neurons vs. Pcp2-ATXN1[82Q]:Purkinje cells	-24.74	-38.93 to -10.56	Yes	***	0.0008
Column Factor	30.42	0.0024	**	Yes			WT:Granule Neurons vs. Pcp2-ATXN1[82Q]:Glia	-1.433	-15.62 to 12.75	No	ns	0.9992
							WT:Purkinje cells vs. WT:Glia	-0.4097	-14.60 to 13.78	No	ns	>0.9999
ANOVA table	SS	DF	MS	F (DFn, DFd)	P value		WT:Purkinje cells vs. Pcp2-ATXN1[82Q]:Granule Neurons	-0.5753	-14.76 to 13.61	No	ns	>0.9999
Interaction	591.9	2	295.9	F (2, 12) = 11.06	P=0.0019		WT:Purkinje cells vs. Pcp2-ATXN1[82Q]:Purkinje cells	-25.11	-39.29 to -10.92	Yes	***	0.0007
Row Factor	356.6	1	356.6	F (1, 12) = 13.32	P=0.0033		WT:Purkinje cells vs. Pcp2-ATXN1[82Q]:Glia	-1.797	-15.98 to 12.39	No	ns	0.9978
Column Factor	555	2	277.5	F (2, 12) = 10.37	P=0.0024		WT:Glia vs. Pcp2-ATXN1[82Q]:Granule Neurons	-0.1657	-14.35 to 14.02	No	ns	>0.9999
Residual	321.1	12	26.76				WT:Glia vs. Pcp2-ATXN1[82Q]:Purkinje cells	-24.7	-38.88 to -10.51	Yes	***	0.0009
							WT:Glia vs. Pcp2-ATXN1[82Q]:Glia	-1.387	-15.57 to 12.80	No	ns	0.9993
Difference between row means							Pcp2-ATXN1[82Q]:Granule Neurons vs. Pcp2-ATXN1[82Q]:Purkinje cells	-24.53	-38.72 to -10.34	Yes	***	0.0009
Mean of WT	0.2579						Pcp2-ATXN1[82Q]:Granule Neurons vs. Pcp2-ATXN1[82Q]:Glia	-1.221	-15.41 to 12.97	No	ns	0.9996
Mean of Pcp2-ATXN1[82Q]	9.159						Pcp2-ATXN1[82Q]:Purkinje cells vs. Pcp2-ATXN1[82Q]:Glia	23.31	9.123 to 37.50	Yes	**	0.0014
Difference between means	-8.902
SE of difference	2.439
95% CI of difference	-14.21 to -3.588						Test details	Mean 1	Mean 2	Mean Diff.	SE of diff.	N1
Data summary							WT:Granule Neurons vs. WT:Purkinje cells	0.364	0	0.364	4.224	3
Number of columns (Column Factor)	3						WT:Granule Neurons vs. WT:Glia	0.364	0.4097	-0.04567	4.224	3
Number of rows (Row Factor)	2						WT:Granule Neurons vs. Pcp2-ATXN1[82Q]:Granule Neurons	0.364	0.5753	-0.2113	4.224	3
Number of values	18						WT:Granule Neurons vs. Pcp2-ATXN1[82Q]:Purkinje cells	0.364	25.11	-24.74	4.224	3
							WT:Granule Neurons vs. Pcp2-ATXN1[82Q]:Glia	0.364	1.797	-1.433	4.224	3
							WT:Purkinje cells vs. WT:Glia	0	0.4097	-0.4097	4.224	3
							WT:Purkinje cells vs. Pcp2-ATXN1[82Q]:Granule Neurons	0	0.5753	-0.5753	4.224	3
							WT:Purkinje cells vs. Pcp2-ATXN1[82Q]:Purkinje cells	0	25.11	-25.11	4.224	3
							WT:Purkinje cells vs. Pcp2-ATXN1[82Q]:Glia	0	1.797	-1.797	4.224	3
							WT:Glia vs. Pcp2-ATXN1[82Q]:Granule Neurons	0.4097	0.5753	-0.1657	4.224	3
							WT:Glia vs. Pcp2-ATXN1[82Q]:Purkinje cells	0.4097	25.11	-24.7	4.224	3
							WT:Glia vs. Pcp2-ATXN1[82Q]:Glia	0.4097	1.797	-1.387	4.224	3
							Pcp2-ATXN1[82Q]:Granule Neurons vs. Pcp2-ATXN1[82Q]:Purkinje cells	0.5753	25.11	-24.53	4.224	3
							Pcp2-ATXN1[82Q]:Granule Neurons vs. Pcp2-ATXN1[82Q]:Glia	0.5753	1.797	-1.221	4.224	3
							Pcp2-ATXN1[82Q]:Purkinje cells vs. Pcp2-ATXN1[82Q]:Glia	25.11	1.797	23.31	4.224	3
