# Supplementary material for: Single nuclei RNA sequencing investigation of the Purkinje cell and glial changes in the cerebellum of transgenic Spinocerebellar ataxia type 1 mice
Source: Front Cell Neurosci. 2022 Nov 15;16:998408. doi: 10.3389/fncel.2022.998408 (PMC9706545; doi:10.3389/fncel.2022.998408)
Supplement: Supplementary Table 5 — DEG in PCs with detectable and not detectable expression of mutant human ATXN1. [file Table_5.XLSX]

## Sheet: Sheet1
GeneSymbol	hATXN1+.WT .FC	hATXN1+.WT.p	hATXN1+.WT.q	hATXN1-.WT.FC	hATXN1-.WT.p	hATXN1-.WT.q	hATXN1+.hATXN1-.FC	hATXN1+.hATXN1-.FC.p	hATXN1+.hATXN1-.q	SCA1.WT.FC	SCA1.WT.p	SCA1.WT.q
Fam107b	-3.59683	2.27881e-21	4.44482e-17	-2.37002	4.29774e-22	8.38274e-18	-1.22681	0.000655394	0.115428	-2.6404	7.69348e-28	1.62902e-23
Muc3a	-2.15658	2.285e-16	2.22844e-12	-1.611	1.08279e-20	7.03992e-17	-0.545583	0.0313654	0.518853	-1.73124	3.20082e-25	3.38871e-21
Col5a1	-1.79778	5.77909e-15	3.75737e-11	-1.42136	9.93046e-21	7.03992e-17	-0.37642	0.0914479	0.740735	-1.50432	7.51641e-25	5.30508e-21
Gm12160	0.537258	4.96143e-13	2.41932e-09	0.21213	5.30006e-06	0.000939797	0.325128	1.02921e-05	0.0182498	0.283784	6.35179e-10	3.05665e-07
Col18a1	-1.91284	8.22066e-13	3.20688e-09	-1.24079	6.33539e-13	2.05953e-09	-0.672049	0.0103519	0.351137	-1.38891	6.04465e-17	2.55979e-13
Hs6st3	2.40273	1.44189e-11	4.68735e-08	1.2509	3.27371e-08	1.52033e-05	1.15183	0.00106956	0.134691	1.50475	8.50457e-12	1.00042e-08
Trabd2b	-2.57293	2.2354e-11	6.22879e-08	-1.83476	2.25213e-13	8.78558e-10	-0.738173	0.0511748	0.616682	-1.99745	9.50893e-17	3.3557e-13
Pid1	1.47628	5.64566e-11	1.37648e-07	0.717168	5.2895e-07	0.000139421	0.75911	0.000688897	0.115501	0.884467	1.90677e-10	1.15354e-07
Gm42418	-1.10319	1.19708e-10	2.59433e-07	-0.673326	9.64193e-10	8.17678e-07	-0.429864	0.0112222	0.360303	-0.768063	1.91362e-13	4.05191e-10
Lgr5	-1.55904	3.99998e-10	7.80195e-07	-1.08846	1.70227e-11	3.68919e-08	-0.470582	0.0563568	0.636502	-1.19217	1.39424e-14	3.95941e-11
Gas7	-1.43189	5.59617e-10	9.92302e-07	-0.935817	3.45647e-10	3.87578e-07	-0.496075	0.030124	0.511904	-1.04515	2.53892e-13	4.47993e-10
Tmem179	0.475516	8.90496e-10	1.44743e-06	0.191242	9.66253e-05	0.00919355	0.284273	0.000247017	0.0789846	0.253893	9.5133e-08	2.29473e-05
Nebl	1.2193	1.37748e-09	2.06676e-06	0.616938	1.50472e-06	0.000346921	0.602367	0.00266392	0.205375	0.749693	1.39844e-09	6.04911e-07
Bcar1	-1.49055	2.21757e-09	3.08955e-06	-1.10191	1.13145e-11	2.75862e-08	-0.388643	0.115657	0.790686	-1.18756	1.49595e-14	3.95941e-11
Corin	-1.85452	2.63262e-09	3.42328e-06	-0.896953	6.05588e-06	0.00100957	-0.957563	0.00206694	0.184761	-1.10799	7.60511e-09	2.68384e-06
A230056P14Rik	0.590248	3.08344e-09	3.7589e-06	0.120842	0.0529403	0.46731	0.469406	3.01238e-06	0.00839377	0.224294	0.000245404	0.0142968
Ajap1	-1.24136	4.68681e-09	4.81138e-06	-0.882533	1.40946e-10	1.96368e-07	-0.35883	0.0881341	0.734508	-0.961615	2.23275e-13	4.29785e-10
A330102I10Rik	0.902716	4.38629e-09	4.81138e-06	0.270089	0.00529139	0.155904	0.632627	4.29258e-05	0.0348862	0.409513	1.46709e-05	0.00157872
Pcdh7	1.97421	4.4766e-09	4.81138e-06	0.75862	0.000365876	0.0253064	1.21559	0.000312693	0.0881677	1.02652	7.13099e-07	0.000134814
Csmd3	1.47639	6.35957e-09	6.20217e-06	0.82818	3.66433e-07	0.000102686	0.648212	0.0105312	0.354769	0.971039	5.64255e-10	2.80388e-07
Ralyl	1.71741	9.09625e-09	8.44868e-06	1.08051	1.99814e-08	9.99328e-06	0.636899	0.0323106	0.524636	1.22087	3.30245e-11	2.79704e-08
Plcb3	-1.37383	1.06988e-08	9.48547e-06	-0.806911	1.67378e-07	5.44116e-05	-0.566919	0.0179049	0.434357	-0.931853	2.95431e-10	1.60396e-07
Ptprg	1.13182	1.18627e-08	1.00601e-05	0.645109	4.00189e-07	0.000109939	0.486711	0.0139624	0.392041	0.752374	7.07899e-10	3.25849e-07
Tmc5	0.111235	1.47243e-08	1.19665e-05	-0.000465461	0.969824	0.994635	0.1117	2.50735e-08	0.000244529	0.024152	0.0459279	0.398571
Anks1b	-1.63866	1.92254e-08	1.49997e-05	-1.27199	2.3916e-11	4.24073e-08	-0.366672	0.206043	0.869243	-1.3528	8.1433e-14	1.91585e-10
2022-03-11	1.15024	2.14053e-08	1.60581e-05	0.604446	4.14062e-06	0.000807628	0.545789	0.0078384	0.323967	0.724732	8.71326e-09	2.92849e-06
Tmem132b	0.494133	2.57957e-08	1.8635e-05	0.143551	0.0103608	0.222112	0.350582	8.78986e-05	0.0489846	0.220815	5.06842e-05	0.00427565
1700121C08Rik	0.169957	3.36379e-08	2.34324e-05	0.0222934	0.249022	0.712119	0.147663	2.2447e-06	0.00839377	0.0548367	0.00376862	0.100753
Csrnp3	1.24107	3.56044e-08	2.3947e-05	0.562876	8.57589e-05	0.00835917	0.678194	0.00265128	0.205211	0.712342	2.37369e-07	5.02606e-05
Adgrl3	1.53209	4.83322e-08	3.1424e-05	0.97703	6.75177e-08	2.61001e-05	0.555059	0.0475804	0.603108	1.09936	2.0885e-10	1.22839e-07
Magi3	0.977743	8.21563e-08	5.16922e-05	0.42742	0.0002295	0.0175931	0.550323	0.00263446	0.204722	0.548705	8.72323e-07	0.000158979
Gm49173	0.166123	8.58521e-08	5.23295e-05	-0.0137639	0.48053	0.828492	0.179887	1.53691e-08	0.000244529	0.0258812	0.181021	0.633987
Sh2d4b	-1.16228	1.17699e-07	6.7521e-05	-0.867712	1.20312e-09	9.38677e-07	-0.294572	0.178423	0.85055	-0.932632	6.17656e-12	7.69309e-09
Pet100	1.02788	1.15166e-07	6.7521e-05	0.500442	5.26491e-05	0.00573699	0.527442	0.00666847	0.30474	0.616684	1.97603e-07	4.26944e-05
Pde10a	-1.73984	1.32695e-07	7.39492e-05	-1.17406	3.68926e-08	1.64642e-05	-0.56578	0.0859264	0.729327	-1.29875	1.63307e-10	1.02336e-07
Manea	0.598301	1.68028e-07	9.10387e-05	0.060139	0.403677	0.785398	0.538162	3.64479e-06	0.00888645	0.178744	0.0108035	0.196018
Rassf8	0.54632	2.40726e-07	0.000126902	0.221045	0.00101533	0.0524518	0.325275	0.00223211	0.190119	0.292732	5.61715e-06	0.00074336
Clic6	-1.39594	2.47643e-07	0.000127112	-1.12959	1.68308e-10	2.18857e-07	-0.266345	0.324048	0.904694	-1.18829	1.44934e-12	2.36064e-09
Itga1	-0.987694	2.74363e-07	0.000137217	-0.669067	7.26088e-08	2.72353e-05	-0.318627	0.0972746	0.754251	-0.739289	3.86849e-10	2.04779e-07
Kcnmb4	-1.0556	3.38573e-07	0.000158251	-0.748593	2.39819e-08	1.16942e-05	-0.307007	0.137914	0.820876	-0.816254	1.47243e-10	9.74289e-08
Gng13	-1.17911	3.40762e-07	0.000158251	-0.944811	3.90875e-10	4.01264e-07	-0.234302	0.310357	0.903626	-0.996448	3.01188e-12	4.25157e-09
5031425E22Rik	1.15762	3.31912e-07	0.000158251	0.511332	0.00040301	0.0271059	0.646288	0.00458028	0.253802	0.653767	2.3238e-06	0.000353987
Meg3	0.732925	4.03793e-07	0.000183162	0.271814	0.00309626	0.11122	0.461112	0.00155138	0.161909	0.373438	1.79991e-05	0.00185006
Kif20a	0.0994361	5.05889e-07	0.000224258	-0.00329884	0.791536	0.954237	0.102735	3.81755e-07	0.00248204	0.0193428	0.110865	0.557134
Kctd12	-1.0246	9.04901e-07	0.000392224	-0.553646	3.47645e-05	0.00418569	-0.470951	0.0245763	0.478404	-0.657438	2.62819e-07	5.45581e-05
Washc2	-1.20567	9.56469e-07	0.000405564	-0.825693	2.12414e-07	6.47366e-05	-0.379979	0.123192	0.800155	-0.909436	1.51265e-09	6.20585e-07
Pvalb	-0.965685	1.06573e-06	0.000436447	-0.73775	1.00329e-08	5.60031e-06	-0.227935	0.249999	0.89215	-0.787984	7.88414e-11	5.86682e-08
Ttc28	0.787112	1.07406e-06	0.000436447	0.410581	7.10938e-05	0.00722232	0.37653	0.0202271	0.44919	0.493564	5.44309e-07	0.000106715
Eif4ebp2	0.784479	1.4475e-06	0.000576194	0.182704	0.0764964	0.537729	0.601775	0.000261977	0.0798415	0.315328	0.00150563	0.0539429
Lhx1os	-1.0435	1.51402e-06	0.000590619	-0.620461	8.74184e-06	0.0013016	-0.423035	0.0521292	0.620151	-0.713693	7.02083e-08	1.76975e-05
Gm13629	1.20215	1.54454e-06	0.000590712	0.2618	0.0984653	0.571436	0.940347	0.000207025	0.0744067	0.469042	0.00218618	0.0694006
Gm1992	0.861858	1.58587e-06	0.000594855	0.504908	1.21786e-05	0.00169674	0.356949	0.0477281	0.60321	0.583576	1.0553e-07	2.48276e-05
Fam110b	1.00651	1.67108e-06	0.000614987	0.284304	0.032981	0.391536	0.72221	0.00067723	0.115428	0.443471	0.000552194	0.0265653
Ache	0.433521	1.87571e-06	0.000677512	0.141926	0.014065	0.26506	0.291595	0.00150334	0.161909	0.20619	0.000201165	0.0123822
Dagla	-1.1449	2.24389e-06	0.000781556	-0.851224	6.0745e-08	2.41802e-05	-0.293678	0.22619	0.881664	-0.915947	6.85505e-10	3.22553e-07
Nrg1	1.11361	2.21456e-06	0.000781556	0.949609	6.97288e-10	6.8003e-07	0.164005	0.486513	0.928848	0.985754	1.34375e-11	1.35488e-08
Zfand4	-1.46766	2.42778e-06	0.000830769	-1.18519	5.31244e-09	3.2381e-06	-0.282474	0.365258	0.915954	-1.24744	8.22219e-11	5.86682e-08
Rgs20	0.561928	2.56627e-06	0.000848392	0.250769	0.00101379	0.0524518	0.311159	0.00974729	0.341944	0.319345	1.18004e-05	0.00133616
Gm26691	1.03483	2.56244e-06	0.000848392	0.681232	1.62513e-06	0.000366705	0.353597	0.109382	0.780687	0.759161	1.84303e-08	5.4964e-06
Tspan11	-0.990498	2.67623e-06	0.000861399	-0.830064	1.75523e-09	1.31676e-06	-0.160433	0.447989	0.928848	-0.865422	3.10229e-11	2.79704e-08
Tro	0.770524	2.69394e-06	0.000861399	0.341441	0.00112607	0.0561737	0.429083	0.00950033	0.341921	0.436006	1.29668e-05	0.00144505
Homer3	-1.04103	2.83566e-06	0.00087793	-0.790183	4.52621e-08	1.96186e-05	-0.250843	0.260537	0.893174	-0.845466	5.09036e-10	2.62886e-07
Uaca	0.168543	2.8321e-06	0.00087793	0.0340323	0.135702	0.619438	0.134511	0.000228255	0.0754596	0.063677	0.00379126	0.10106
Ptprn2	1.03666	2.93281e-06	0.000893819	0.646397	6.0509e-06	0.00100957	0.390262	0.0797236	0.71005	0.732407	6.91303e-08	1.76357e-05
Doc2b	-1.00723	3.08415e-06	0.000925482	-0.722482	2.42101e-07	7.15481e-05	-0.28475	0.188693	0.857558	-0.785238	3.06088e-09	1.15734e-06
Smad7	0.554879	3.36243e-06	0.0009937	0.133939	0.0770303	0.538325	0.42094	0.000500595	0.105254	0.22671	0.00179197	0.0599419
Arhgap15	0.933298	3.65673e-06	0.00106454	0.425909	0.000944822	0.0499632	0.507389	0.0124975	0.376082	0.537732	1.2343e-05	0.00138281
Syp	0.951055	4.13191e-06	0.00118519	0.236568	0.0711565	0.519038	0.714487	0.000637421	0.115428	0.394033	0.00174506	0.0593096
Chchd7	0.663987	4.20026e-06	0.00118733	0.313422	0.000683398	0.03931	0.350565	0.0159091	0.414108	0.390683	8.50561e-06	0.0010175
Ccdc7a	0.318971	4.26739e-06	0.00118908	0.0590012	0.179727	0.670829	0.25997	0.000221768	0.0751326	0.116296	0.00620149	0.138076
Cmss1	-0.84399	4.44881e-06	0.00120519	-0.318043	0.00664547	0.17469	-0.525947	0.00462058	0.25531	-0.433956	9.16945e-05	0.00666539
Reep1	1.03486	4.44309e-06	0.00120519	0.393436	0.00617979	0.169056	0.641422	0.00483971	0.262218	0.534799	9.90535e-05	0.00699119
Pitx1	0.1624	4.76949e-06	0.00127437	0.0141869	0.527995	0.850982	0.148213	4.10389e-05	0.0348028	0.0468513	0.0313622	0.336396
Itk	0.11951	4.92551e-06	0.00129827	-0.00774192	0.640263	0.901679	0.127252	2.00479e-06	0.00839377	0.020303	0.207618	0.658277
Fam126b	0.811906	5.02057e-06	0.00130568	0.260123	0.0215242	0.330011	0.551783	0.00215938	0.187486	0.38173	0.000422656	0.0222067
Slc9a3	-1.16074	5.47161e-06	0.00138602	-0.9895	3.07144e-09	2.12245e-06	-0.171239	0.503819	0.928848	-1.02724	6.93311e-11	5.4371e-08
Ggh	0.5635	5.45936e-06	0.00138602	0.138488	0.0784613	0.541006	0.425012	0.000713642	0.115997	0.232156	0.0020728	0.0669048
Ywhah	-0.961839	5.71942e-06	0.00143022	-0.612126	7.56015e-06	0.00119887	-0.349712	0.100857	0.760602	-0.689199	9.53698e-08	2.29473e-05
Gm50138	-1.00672	6.16723e-06	0.00152268	-0.916763	3.57673e-10	3.87578e-07	-0.0899589	0.687182	0.965877	-0.936589	1.10546e-11	1.17035e-08
Bc1	-0.676406	6.24836e-06	0.00152343	-0.867256	1.2161e-17	5.93e-14	0.19085	0.204431	0.868531	-0.825194	4.51818e-18	2.3917e-14
Pak3	0.721459	6.62786e-06	0.00157654	0.363687	0.000392418	0.0264848	0.357772	0.0265977	0.492209	0.442536	5.78398e-06	0.00075191
Spock1	1.19924	6.60326e-06	0.00157654	0.59345	0.000497397	0.0319136	0.605788	0.0238998	0.471033	0.726959	7.53771e-06	0.000917233
Arl13a	0.262406	7.24404e-06	0.00168208	-0.00819512	0.824965	0.964218	0.270601	5.99339e-06	0.0116901	0.0514422	0.154361	0.610351
1500004A13Rik	0.97669	7.22888e-06	0.00168208	0.435486	0.00174681	0.075942	0.541204	0.013717	0.391253	0.554761	2.84712e-05	0.00265572
Me3	1.00214	7.4757e-06	0.00171545	0.419784	0.00329333	0.114503	0.582354	0.00990809	0.34572	0.548128	5.60411e-05	0.00465339
Rgs8	-1.33542	7.70867e-06	0.00172829	-1.11032	1.20179e-08	6.51136e-06	-0.225094	0.452625	0.928848	-1.15993	2.87622e-10	1.60266e-07
Gm45894	0.144344	7.70887e-06	0.00172829	0.0233559	0.253847	0.715088	0.120988	0.000223414	0.0751326	0.0500202	0.0110759	0.199423
Car8	-0.924755	8.35906e-06	0.00180549	-0.674194	5.40914e-07	0.000140674	-0.250561	0.229568	0.883731	-0.729415	7.81545e-09	2.71286e-06
Paxbp1	-1.02159	8.45062e-06	0.00180549	-0.798444	8.70102e-08	3.20214e-05	-0.223149	0.332788	0.905531	-0.847623	1.50646e-09	6.20585e-07
Nptx1	-0.987153	8.51019e-06	0.00180549	-0.766734	1.04584e-07	3.70893e-05	-0.220419	0.322342	0.904694	-0.815312	2.02921e-09	7.9349e-07
Tmem33	0.654067	8.51602e-06	0.00180549	0.215752	0.0210936	0.326533	0.438315	0.00318316	0.221013	0.312352	0.000466037	0.0237208
Ano4	1.26885	8.22674e-06	0.00180549	0.424222	0.0192185	0.309543	0.844631	0.00333475	0.225067	0.610369	0.000436152	0.0226906
Enah	0.827807	9.09144e-06	0.00190676	0.466737	9.84682e-05	0.00932341	0.36107	0.0545895	0.632108	0.546313	1.58607e-06	0.000250623
Sipa1l1	0.884873	9.2504e-06	0.00191946	0.380814	0.00281945	0.104352	0.504059	0.0123396	0.374616	0.491903	5.21806e-05	0.00438441
Teddm2	0.13188	9.99055e-06	0.00205122	-0.011729	0.535525	0.854862	0.143609	2.63964e-06	0.00839377	0.0199209	0.279464	0.668684
Scn9a	1.01748	1.05455e-05	0.0021426	0.387254	0.00857035	0.199954	0.630228	0.00692656	0.309752	0.526149	0.000188592	0.0117592
Rit2	1.11546	1.1162e-05	0.00224449	0.532056	0.00106184	0.0539353	0.583401	0.0227344	0.462173	0.660631	1.96673e-05	0.00200209
Alx4	0.0729465	1.12875e-05	0.00224656	0.0008725	0.93398	0.986353	0.072074	2.12993e-05	0.0259652	0.0167568	0.0952453	0.525449
Gm36723	-1.29234	1.1569e-05	0.00227934	-0.95329	6.08217e-07	0.000154068	-0.339049	0.25241	0.89215	-1.02801	1.32057e-08	4.07023e-06
Gm2824	0.0855328	1.2185e-05	0.00237668	-0.00517619	0.676371	0.913542	0.090709	5.77608e-06	0.0116901	0.0148151	0.21427	0.664306
Atl2	-1.25784	1.25551e-05	0.00242236	-1.25146	4.47688e-11	6.71704e-08	-0.00637529	0.982413	0.99731	-1.25287	2.52121e-12	3.81316e-09
Atp6v1h	0.852591	1.26676e-05	0.00242236	0.282047	0.0233868	0.342206	0.570544	0.00388511	0.239051	0.407788	0.00059803	0.0281111
Cabp1	0.611224	1.28357e-05	0.00243068	0.24593	0.00596938	0.166332	0.365294	0.00985743	0.344568	0.326437	0.000125085	0.00835502
Sema3a	1.50188	1.31412e-05	0.0024646	0.485457	0.0270079	0.364307	1.01642	0.00356744	0.228891	0.709465	0.000750558	0.0331781
Clmn	-1.01239	1.33432e-05	0.00247866	-0.681833	5.6548e-06	0.000984793	-0.33056	0.157635	0.833016	-0.754685	9.77495e-08	2.32556e-05
Gm29237	0.438801	1.44458e-05	0.00265817	0.0765174	0.233712	0.709868	0.362284	0.000423596	0.103278	0.156361	0.0115203	0.203615
2510009E07Rik	0.44042	1.46099e-05	0.00266324	0.124332	0.0545065	0.472227	0.316088	0.00213588	0.186818	0.193994	0.00171322	0.0585093
Arhgef37	-1.05358	1.54763e-05	0.0027532	-0.58741	0.00017641	0.0144136	-0.466168	0.0577887	0.642338	-0.690149	3.54164e-06	0.000505316
Npr1	-0.560686	1.54869e-05	0.0027532	-0.441535	1.66397e-07	5.44116e-05	-0.119151	0.360983	0.915954	-0.467794	3.85501e-09	1.40735e-06
Gm5532	0.126221	1.55269e-05	0.0027532	0.0117153	0.527371	0.850747	0.114506	0.000118072	0.0561706	0.0369511	0.038422	0.366959
Hpcal1	-1.16862	1.6576e-05	0.00291275	-0.965222	4.83366e-08	2.04958e-05	-0.203401	0.455863	0.928848	-1.01005	1.39986e-09	6.04911e-07
Gm45060	0.161066	1.70035e-05	0.00294893	0.00919187	0.698882	0.924157	0.151874	6.92267e-05	0.043557	0.0426632	0.0629432	0.450313
A930015D03Rik	0.832163	1.70843e-05	0.00294893	0.381317	0.00207589	0.0856032	0.450846	0.021031	0.44919	0.480678	4.40009e-05	0.0038499
Tnxb	0.0531574	1.75918e-05	0.00297041	0.000345906	0.964878	0.993755	0.0528114	2.93436e-05	0.0286174	0.011985	0.102904	0.538114
Srp54b	0.0702946	1.77256e-05	0.00297041	0.000412353	0.968349	0.994635	0.0698823	2.92184e-05	0.0286174	0.0158136	0.109893	0.55495
4930558K02Rik	0.184582	1.74408e-05	0.00297041	0.0102976	0.705695	0.926801	0.174284	6.92234e-05	0.043557	0.0487079	0.0646563	0.454677
Ndfip1	0.83014	1.78179e-05	0.00297041	0.50717	4.70168e-05	0.00530094	0.32297	0.0974952	0.754654	0.578349	8.55597e-07	0.000157534
Gm15270	0.410127	1.80127e-05	0.00297743	0.200658	0.00105757	0.053859	0.209468	0.0299834	0.511904	0.246823	2.30029e-05	0.00224327
Pcp4	-1.0034	1.83426e-05	0.00300428	-0.90449	3.7042e-09	2.40835e-06	-0.0989062	0.674362	0.96377	-0.926288	1.25564e-10	8.57641e-08
Sptbn4	0.911385	1.84832e-05	0.00300428	0.210955	0.119053	0.594571	0.70043	0.001178	0.138171	0.365322	0.00481276	0.117402
Xkr4	1.30958	1.87068e-05	0.00301551	0.770931	9.00874e-05	0.00865594	0.538649	0.0806576	0.71219	0.889643	1.9108e-06	0.000295323
D3Ertd751e	0.76722	1.98819e-05	0.00317866	0.189207	0.0981691	0.571189	0.578013	0.00152898	0.161909	0.316594	0.00385915	0.102015
Abcc5	0.879994	2.02304e-05	0.00320807	0.296437	0.0243139	0.348964	0.583557	0.00522964	0.273469	0.425046	0.000703741	0.031641
Klhl24	0.742869	2.1898e-05	0.00344451	-0.0178102	0.872624	0.973826	0.760679	2.1032e-05	0.0259652	0.149835	0.163593	0.621888
Skap2	0.259145	2.21529e-05	0.00345673	-0.00225844	0.953555	0.992029	0.261404	2.79369e-05	0.0286174	0.055352	0.140938	0.608074
Gm5577	0.338894	2.30042e-05	0.00353305	0.113357	0.0263538	0.360566	0.225537	0.00538415	0.277825	0.163063	0.000826249	0.0359979
Gm9801	0.698994	2.28365e-05	0.00353305	0.0559066	0.593684	0.883247	0.643088	0.000130742	0.0579574	0.197636	0.0502602	0.412985
Stag3	0.0645797	2.32786e-05	0.00354726	-0.0032701	0.73577	0.938135	0.0678498	1.3823e-05	0.0207398	0.0116832	0.204336	0.656193
Heatr9	0.0747669	2.37751e-05	0.00359483	-0.000200454	0.98576	0.998192	0.0749674	3.32831e-05	0.0295085	0.0163215	0.127833	0.591248
Pcsk1n	0.907614	2.40231e-05	0.00360438	0.411945	0.00273964	0.103359	0.49567	0.0223936	0.460411	0.521185	6.68717e-05	0.00532309
4930447C04Rik	0.62748	2.49961e-05	0.00372175	0.190733	0.0443583	0.440513	0.436747	0.00378191	0.236591	0.286987	0.00156216	0.0553146
Vegfa	0.529672	2.70726e-05	0.00400038	0.122988	0.125646	0.604297	0.406684	0.0014963	0.161909	0.212617	0.00549972	0.128391
Gm45411	0.1435	2.74931e-05	0.00403198	0.00645785	0.766336	0.946941	0.137042	8.59651e-05	0.0489846	0.0366604	0.0803404	0.496679
Ano5	-0.835775	2.89694e-05	0.00421678	-0.71808	3.71404e-08	1.64642e-05	-0.117695	0.558334	0.93252	-0.744018	1.52406e-09	6.20585e-07
Gm47591	-1.19199	2.93672e-05	0.00423288	-0.991726	9.57379e-08	3.45809e-05	-0.200269	0.485362	0.928848	-1.03586	3.5784e-09	1.32928e-06
'Sept11	-0.897964	2.95141e-05	0.00423288	-0.868282	7.97033e-10	7.35279e-07	-0.0296813	0.890807	0.989676	-0.874824	3.74683e-11	3.05136e-08
B3galt2	0.652623	2.99088e-05	0.00425818	0.329993	0.000997673	0.0520311	0.322629	0.040952	0.574347	0.401097	2.44186e-05	0.00233955
Arhgap20	-1.23412	3.11073e-05	0.00439673	-1.05318	5.09407e-08	2.11404e-05	-0.180944	0.543881	0.929736	-1.09306	2.06111e-09	7.9349e-07
Baiap2	-0.935434	3.15701e-05	0.00442607	-0.746563	3.26389e-07	9.3621e-05	-0.188871	0.403777	0.923171	-0.788188	9.70669e-09	3.2114e-06
Slc26a8	0.231504	3.17687e-05	0.00442607	0.0435482	0.218494	0.700404	0.187955	0.000884909	0.127234	0.0849715	0.0124238	0.214757
Adamts6	0.401646	3.34755e-05	0.00463077	0.171566	0.00559609	0.159828	0.23008	0.0187425	0.436765	0.222273	0.000164454	0.010552
Arhgef19	-0.528312	3.37143e-05	0.00463096	-0.421222	3.68523e-07	0.000102686	-0.10709	0.403685	0.923171	-0.444823	1.20871e-08	3.8199e-06
Gm15704	0.132706	3.55304e-05	0.0048463	0.00287787	0.887752	0.976213	0.129828	7.36852e-05	0.0449134	0.0314905	0.109481	0.554054
Mtss1	-1.27587	3.59829e-05	0.00487176	-1.04073	2.24256e-07	6.72942e-05	-0.235145	0.449339	0.928848	-1.09255	8.27462e-09	2.82592e-06
Gm45051	0.23048	3.62166e-05	0.00487176	0.000511632	0.988485	0.998192	0.229969	5.42812e-05	0.0371669	0.0511941	0.135258	0.602133
B130024G19Rik	1.08884	3.67279e-05	0.00487332	0.425748	0.0115479	0.236434	0.663087	0.0129821	0.378378	0.571885	0.000376457	0.020129
Rsrc1	0.865588	3.67086e-05	0.00487332	0.155903	0.242522	0.709875	0.709685	0.000868906	0.127234	0.31231	0.014487	0.231858
2510039O18Rik	0.384727	3.71252e-05	0.00489275	0.0553051	0.351036	0.762222	0.329422	0.000516157	0.105975	0.127906	0.0242831	0.297591
Krtcap2	0.698756	3.83604e-05	0.00498813	0.301166	0.00554204	0.159098	0.39759	0.0205037	0.44919	0.38879	0.000165332	0.0105762
Prmt9	0.533789	3.81922e-05	0.00498813	-0.0430734	0.601027	0.886543	0.576862	1.37312e-05	0.0207398	0.0840605	0.290675	0.668684
Sirt5	0.735722	3.92919e-05	0.00507542	0.224413	0.0491781	0.456902	0.511308	0.00481	0.261334	0.3371	0.00195397	0.0639463
Ccdc80	0.0938641	4.00752e-05	0.00507575	0.00590479	0.684323	0.917041	0.0879593	0.000159509	0.0661961	0.02529	0.0688445	0.466058
A830036E02Rik	0.366094	3.99379e-05	0.00507575	0.198707	0.000518159	0.0326022	0.167387	0.0627849	0.659106	0.235597	1.46227e-05	0.00157872
1810030O07Rik	0.418712	4.00011e-05	0.00507575	0.0645663	0.319266	0.750539	0.354146	0.000634794	0.115428	0.142616	0.0218459	0.282516
Gm15155	1.07169	4.09873e-05	0.00513906	0.699915	3.31236e-05	0.00401289	0.371776	0.158095	0.833625	0.781851	9.98019e-07	0.000174645
Podxl2	0.900131	4.11019e-05	0.00513906	0.329311	0.0187925	0.307075	0.57082	0.0101948	0.349537	0.455113	0.000652833	0.0299201
Aldoc	-1.033	4.22e-05	0.0051967	-0.481552	0.0028801	0.105794	-0.551451	0.030529	0.513335	-0.603085	8.61024e-05	0.00639696
Cyp27a1	-0.872209	4.20951e-05	0.0051967	-0.629492	4.9973e-06	0.000919551	-0.242717	0.257953	0.892937	-0.682984	1.6118e-07	3.63066e-05
Ldhb	0.866449	4.23622e-05	0.0051967	0.513559	0.000163117	0.0135966	0.35289	0.0983531	0.756757	0.591332	4.33963e-06	0.000592822
Gm45309	0.0656381	4.45809e-05	0.00542315	-0.00340937	0.738654	0.938963	0.0690474	2.67646e-05	0.0286174	0.0118079	0.223532	0.668684
Syce3	0.221847	4.47643e-05	0.00542315	0.0502625	0.146417	0.634229	0.171585	0.00187579	0.175454	0.0880778	0.00788195	0.161251
Rbm20	0.376595	4.76703e-05	0.00573956	0.0613953	0.297352	0.741958	0.3152	0.000815317	0.123718	0.130862	0.020776	0.277196
Mlph	-0.564812	4.94975e-05	0.00587753	-0.335453	0.000181048	0.0146199	-0.229359	0.10245	0.763675	-0.386001	5.1316e-06	0.000692079
Pcdh19	0.753146	4.97202e-05	0.00587753	0.208505	0.0780549	0.540838	0.544641	0.00382141	0.236624	0.328538	0.00368859	0.100003
Slc36a1	0.732222	4.92091e-05	0.00587753	0.161492	0.159706	0.645262	0.57073	0.00183421	0.173671	0.287274	0.00891717	0.1737
Stac	-1.23161	5.01235e-05	0.00588951	-0.821763	2.79409e-05	0.00340617	-0.409843	0.180789	0.850899	-0.912087	8.78459e-07	0.000158979
Sertm1	0.0860709	5.09933e-05	0.00592038	-0.00441431	0.7438	0.940258	0.0904853	3.11775e-05	0.028958	0.0155276	0.230661	0.668684
Sntg1	1.22413	5.09743e-05	0.00592038	0.674023	0.000518094	0.0326022	0.550109	0.0713647	0.689274	0.795261	1.6024e-05	0.00169457
Cep76	-0.93789	5.34907e-05	0.00617358	-0.6881	4.76393e-06	0.000884956	-0.24979	0.285697	0.89914	-0.743151	1.57506e-07	3.58605e-05
1700003P14Rik	0.107585	5.59529e-05	0.00641977	0.0186565	0.272263	0.725321	0.0889285	0.00105281	0.134691	0.0382553	0.0183375	0.258852
Pde9a	-1.19334	6.05788e-05	0.00690988	-1.16005	2.88238e-09	2.08225e-06	-0.0332861	0.911545	0.989676	-1.16739	2.2089e-10	1.26409e-07
Rnd3	0.345849	6.15873e-05	0.00698407	0.115167	0.0366131	0.407656	0.230682	0.00835791	0.32823	0.166006	0.00157342	0.0553354
4930480K15Rik	0.235143	6.24064e-05	0.00703605	0.0303804	0.416229	0.792054	0.204763	0.000613784	0.115428	0.0755078	0.0356206	0.355751
Rnf19b	-0.932643	6.34573e-05	0.00711342	-0.643114	1.98685e-05	0.00254957	-0.289529	0.218233	0.875486	-0.706923	7.01514e-07	0.000133819
Anapc15	0.270169	6.4466e-05	0.00718519	0.0473644	0.271145	0.724095	0.222804	0.00119009	0.138171	0.0964679	0.0192074	0.265296
Kmt2d	0.689839	6.57905e-05	0.00729116	0.199943	0.0697334	0.516774	0.489896	0.00519848	0.272571	0.30791	0.0033774	0.0947193
Gm47710	1.0386	6.71976e-05	0.00740502	0.501	0.00270826	0.102972	0.537598	0.0412617	0.574347	0.619481	9.51003e-05	0.00676256
Myocd	0.103893	6.78341e-05	0.00743317	-0.00101547	0.951178	0.991402	0.104909	8.2015e-05	0.0484758	0.0221052	0.165083	0.623857
Pde1c	1.3368	7.2051e-05	0.00785115	0.895851	3.80988e-05	0.0044498	0.440947	0.194325	0.861219	0.993031	1.43611e-06	0.000234994
Klhl1	1.00185	7.2589e-05	0.00786583	0.598711	0.000230906	0.0175931	0.403137	0.11378	0.788065	0.687558	8.11294e-06	0.000976042
Pbx3	1.22787	7.51013e-05	0.00809309	0.179171	0.36405	0.762222	1.0487	0.000888128	0.127234	0.410293	0.0306042	0.332087
Gm20647	-0.671211	7.58202e-05	0.00809813	-0.22223	0.0401695	0.418874	-0.448981	0.00901245	0.332931	-0.32118	0.00185509	0.0614705
Gm47732	0.0624755	7.59783e-05	0.00809813	0.000232354	0.981543	0.997634	0.0622432	0.000113004	0.0559703	0.01395	0.141993	0.608074
Serinc2	-0.921596	7.72057e-05	0.00814244	-0.671419	8.70503e-06	0.0013016	-0.250177	0.287286	0.89914	-0.726556	3.32831e-07	6.76931e-05
Frzb	0.0706966	7.7229e-05	0.00814244	0.00026293	0.981561	0.997634	0.0704337	0.000114781	0.0559703	0.0157857	0.144539	0.608276
Aaas	-0.647916	8.18839e-05	0.00828793	-0.473208	8.91356e-06	0.00131711	-0.174709	0.292281	0.89914	-0.511711	3.4963e-07	6.98402e-05
Ccdc50	-0.957448	8.08281e-05	0.00828793	-1.00958	2.93915e-10	3.58301e-07	0.0521323	0.831301	0.988827	-0.998091	3.26007e-11	2.79704e-08
Gm17753	0.0922305	8.24332e-05	0.00828793	-0.010308	0.489314	0.834856	0.102539	1.92487e-05	0.0259652	0.0122903	0.39125	0.702956
Dgkz	-1.03957	8.21976e-05	0.00828793	-1.16909	2.33303e-11	4.24073e-08	0.129524	0.626344	0.947934	-1.14054	3.65806e-12	4.84098e-09
Gm29683	0.47882	7.91584e-05	0.00828793	0.16582	0.032364	0.389186	0.313	0.0108937	0.358316	0.234802	0.00146458	0.0528296
Oma1	0.471571	8.20176e-05	0.00828793	0.124483	0.103031	0.576082	0.347088	0.00428875	0.246761	0.200977	0.00573949	0.132239
Gm26549	0.591501	8.21113e-05	0.00828793	0.171779	0.0730387	0.526857	0.419722	0.00587398	0.289627	0.264281	0.00376769	0.100753
Tpm1	0.741365	8.1129e-05	0.00828793	0.313206	0.00928573	0.209385	0.428159	0.0245202	0.478266	0.407567	0.000365029	0.0198642
Pcnx2	0.790686	8.11239e-05	0.00828793	0.352395	0.00609902	0.168094	0.438291	0.0308287	0.513504	0.448989	0.000230373	0.0135498
Gm10419	0.549389	8.40903e-05	0.00833224	0.101369	0.254628	0.715638	0.44802	0.00160838	0.165113	0.200108	0.0183946	0.259107
Ulk2	0.878709	8.39451e-05	0.00833224	0.11825	0.405752	0.786501	0.760459	0.000825253	0.123718	0.285847	0.0360465	0.357159
Sv2a	0.804868	8.41555e-05	0.00833224	0.0414755	0.750122	0.9429	0.763392	0.000254962	0.079573	0.209719	0.0933481	0.522483
Id2	-0.882703	8.68173e-05	0.00855238	-0.909112	8.29333e-10	7.35279e-07	0.0264093	0.907228	0.989676	-0.903292	8.31229e-11	5.86682e-08
Glp2r	-0.533587	8.75356e-05	0.00857981	-0.180266	0.0379942	0.412626	-0.353321	0.0103874	0.351137	-0.258134	0.00177481	0.0595561
Amigo1	0.419107	9.13929e-05	0.00891309	0.0895576	0.189559	0.679487	0.329549	0.00246397	0.200755	0.162187	0.0126054	0.216469
Zdhhc14	-1.19024	9.20272e-05	0.0089303	-0.811633	3.67501e-05	0.00431813	-0.378609	0.217659	0.875486	-0.895074	1.44277e-06	0.000234994
Rims1	1.0973	9.26126e-05	0.00894261	0.418413	0.0197429	0.315138	0.678884	0.0169521	0.429345	0.568031	0.00089716	0.0377966
Lrrc4c	1.45909	0.000101053	0.00970955	0.778063	0.00124904	0.0600063	0.681026	0.0725967	0.691068	0.928153	5.04869e-05	0.00427565
Ntrk1	0.0491666	0.00010171	0.00972477	0.000182857	0.981879	0.997634	0.0489838	0.000149335	0.0645304	0.0109783	0.143441	0.608074
Rhog	0.202142	0.000109365	0.0104057	-0.00391795	0.906216	0.979408	0.20606	0.000113308	0.0559703	0.0414953	0.195475	0.646415
Camk1d	-0.800557	0.00011269	0.01067	-0.598348	8.44185e-06	0.00127642	-0.202209	0.333667	0.905827	-0.642913	3.35684e-07	6.76931e-05
Rps6kl1	0.448049	0.000113271	0.0106732	0.135985	0.0664935	0.507814	0.312064	0.00804189	0.326106	0.204761	0.00359538	0.0991256
Akap9	0.826411	0.000113947	0.0106852	0.145864	0.285107	0.731906	0.680547	0.00178037	0.171561	0.295849	0.0232578	0.291225
1700012D14Rik	0.512589	0.000114543	0.0106898	0.2366	0.0054715	0.1584	0.275989	0.0401189	0.571356	0.297424	0.000225004	0.0132733
Abcb9	0.543599	0.000117068	0.0108733	0.312111	0.000586638	0.0355353	0.231488	0.104512	0.769776	0.363128	2.23443e-05	0.00219806
Pacsin1	0.774054	0.000118228	0.0109291	-0.00368445	0.977035	0.996656	0.777738	0.000152186	0.0645304	0.16772	0.171979	0.628558
Agfg2	-0.832599	0.000121217	0.0111484	-0.658924	2.8078e-06	0.000608513	-0.173675	0.426727	0.928848	-0.6972	1.44099e-07	3.31648e-05
Malat1	-0.658102	0.000122527	0.0111484	-0.540195	1.24546e-06	0.000296252	-0.117908	0.495056	0.928848	-0.56618	7.47359e-08	1.84007e-05
Zfp879	0.0756187	0.000121889	0.0111484	-0.00570994	0.648629	0.903743	0.0813286	5.37109e-05	0.0371669	0.012214	0.307298	0.668684
'Macrod1	0.432021	0.000123458	0.0111484	0.190295	0.0082976	0.197131	0.241726	0.0338394	0.530679	0.243569	0.000355646	0.0195596
Phykpl	0.493564	0.000123194	0.0111484	0.0969705	0.236607	0.709875	0.396593	0.00240644	0.198888	0.184375	0.0180615	0.257593
Zgpat	0.567622	0.000128462	0.0115468	0.104536	0.268506	0.721826	0.463086	0.00212469	0.186676	0.206595	0.0218291	0.282516
Gm13206	0.0689837	0.000132601	0.0118641	0.0149183	0.194947	0.679487	0.0540654	0.00320671	0.221013	0.0268337	0.0131809	0.221854
Calb1	-0.701842	0.000134357	0.011915	-0.577169	1.37444e-06	0.000322994	-0.124673	0.501341	0.928848	-0.604646	5.60578e-08	1.48876e-05
Mbnl1	0.826136	0.000134391	0.011915	0.0103531	0.940093	0.987222	0.815783	0.000221292	0.0751326	0.190143	0.150822	0.610339
Nrxn1	1.14527	0.000136277	0.0120275	0.697294	0.000311824	0.0225264	0.447976	0.139708	0.822873	0.796023	1.34449e-05	0.00148763
Ccl17	0.0432277	0.00014093	0.0123821	0.000160769	0.982262	0.997634	0.0430669	0.000203952	0.0744067	0.00965224	0.147787	0.609295
Spire1	-0.917138	0.00014335	0.0125383	-0.791779	4.70896e-07	0.00012582	-0.125359	0.60639	0.943711	-0.819406	2.81966e-08	7.96047e-06
Plcd3	-0.68474	0.000144206	0.0125569	-0.613064	1.84913e-07	5.81729e-05	-0.071677	0.693239	0.966959	-0.62886	1.32637e-08	4.07023e-06
Mocos	0.0751418	0.000153002	0.0132636	0.0142143	0.26129	0.71852	0.0609275	0.00253695	0.202328	0.027642	0.0207018	0.276555
Thnsl2	0.12336	0.000154776	0.013358	0.0248905	0.231273	0.708111	0.0984699	0.00297375	0.212465	0.0465922	0.0186761	0.26073
Cntrl	0.478481	0.000156421	0.0134405	0.0889305	0.27041	0.723405	0.38955	0.00247351	0.200755	0.174783	0.0228466	0.288034
Ttll4	-0.816208	0.000158203	0.013534	-0.589424	2.49409e-05	0.00313852	-0.226784	0.298493	0.899648	-0.639404	1.21269e-06	0.000207076
Hrh3	-0.358421	0.000161816	0.013546	-0.279211	5.92814e-06	0.00100957	-0.07921	0.408823	0.924641	-0.296668	3.15799e-07	6.49198e-05
Slc25a13	0.543456	0.000161341	0.013546	0.301989	0.00111265	0.055647	0.241467	0.097346	0.754364	0.355206	4.97801e-05	0.00423311
Prcp	0.311801	0.000161609	0.013546	0.03669	0.485998	0.832501	0.275111	0.0010819	0.134691	0.0973213	0.0536853	0.423086
Terb1	0.352908	0.000161052	0.013546	0.054344	0.361956	0.762222	0.298564	0.00170739	0.168981	0.120144	0.0350885	0.35413
Rnf38	0.658135	0.000159534	0.013546	0.282101	0.0115186	0.236434	0.376034	0.0331645	0.529357	0.364975	0.000566133	0.0269984
Taf7l	0.0518713	0.000163435	0.0136231	-0.000780261	0.929058	0.985515	0.0526515	0.000179919	0.0716188	0.0108235	0.187354	0.63906
Ppm1l	0.994359	0.00017097	0.0141905	-0.0447787	0.790469	0.954123	1.03914	0.000122054	0.0566824	0.184236	0.256408	0.668684
Syngr3	0.554671	0.000174577	0.0144285	0.135697	0.150209	0.636344	0.418975	0.00526098	0.274373	0.228034	0.0110227	0.198803
Aig1	0.793196	0.000178019	0.0146509	0.165911	0.219025	0.700473	0.627285	0.00354692	0.228674	0.304157	0.0179567	0.257593
Uba52	0.719237	0.000183856	0.0150474	0.431649	0.000491815	0.0317644	0.287588	0.139026	0.822873	0.49503	2.33988e-05	0.00226231
Nlgn1	1.34624	0.00018438	0.0150474	0.591413	0.0103614	0.222112	0.754831	0.0384324	0.563203	0.75777	0.000553288	0.0265653
Haus4	0.241118	0.000187232	0.0150539	0.0441749	0.283183	0.730033	0.196943	0.00270159	0.205838	0.0875789	0.0257831	0.307279
Usp46os1	0.38241	0.000187313	0.0150539	0.0271034	0.677758	0.914143	0.355307	0.00066342	0.115428	0.105409	0.0919703	0.519004
Tmem130	0.535188	0.000188159	0.0150539	0.15103	0.0989086	0.571436	0.384158	0.00828642	0.32823	0.235694	0.0067134	0.144903
Sppl3	0.754512	0.0001869	0.0150539	0.336131	0.00940964	0.210613	0.418382	0.0407921	0.573657	0.428337	0.000476915	0.0240997
Setx	0.765473	0.000188318	0.0150539	0.238544	0.0685802	0.514096	0.526929	0.0113076	0.360303	0.354674	0.00440151	0.111066
Csmd2	0.682501	0.000190253	0.0151424	0.295602	0.0116553	0.237552	0.386899	0.0367617	0.549874	0.38087	0.000612188	0.0284265
Rsrp1	0.807723	0.000190978	0.0151424	0.23787	0.0854467	0.556423	0.569853	0.00951804	0.341921	0.363459	0.00557284	0.129366
Pcsk6	-1.07556	0.000192493	0.0151543	-1.16031	1.03811e-09	8.43677e-07	0.0847528	0.770915	0.977488	-1.14164	1.64326e-10	1.02336e-07
B3galt6	0.223908	0.000192683	0.0151543	0.0423252	0.269148	0.722244	0.181583	0.00294958	0.212293	0.082344	0.0243499	0.298198
Srpk3	0.171451	0.000201497	0.0157839	0.02818	0.338009	0.757456	0.143271	0.00226915	0.190775	0.0597553	0.0336064	0.3461
Ly86	-0.881894	0.000203759	0.0158423	-0.725669	2.57921e-06	0.000565253	-0.156225	0.514521	0.928848	-0.760099	1.83381e-07	4.04469e-05
H2-Ab1	0.0541122	0.000206303	0.0158423	0.000957215	0.917939	0.98257	0.053155	0.00035522	0.0936292	0.012672	0.14595	0.608276
Gm48342	0.0854102	0.000205725	0.0158423	-0.00210835	0.885656	0.976213	0.0875185	0.000197368	0.0744067	0.0171797	0.219803	0.668684
Snx27	0.731158	0.000205039	0.0158423	0.0873134	0.486715	0.832972	0.643845	0.00132761	0.150082	0.22921	0.0560545	0.428019
Tmem255a	0.819246	0.000204864	0.0158423	0.0932231	0.507435	0.842988	0.726023	0.00123677	0.141901	0.25323	0.0595996	0.438586
Gm15680	0.46733	0.000209036	0.0159892	0.0553519	0.490862	0.83522	0.411978	0.00133116	0.150082	0.146147	0.0579063	0.433867
Gm44710	0.163262	0.000210641	0.0160108	0.0460761	0.101538	0.574727	0.117186	0.00880093	0.32823	0.0719027	0.00728927	0.153728
5330434G04Rik	1.00036	0.00021096	0.0160108	0.250178	0.146615	0.634229	0.750187	0.00623507	0.298076	0.415511	0.0114674	0.202849
4930404I05Rik	-0.452581	0.00021244	0.0160405	-0.238371	0.00239693	0.0946398	-0.21421	0.0831952	0.71887	-0.28558	0.000114609	0.00787901
Gm11613	0.609899	0.000212997	0.0160405	0.2684	0.0110028	0.230514	0.341498	0.0406665	0.573657	0.343663	0.000588708	0.0277624
Chst8	-1.05663	0.000217328	0.0163038	-0.863349	3.32304e-06	0.000696945	-0.193284	0.502844	0.928848	-0.905947	2.36546e-07	5.02606e-05
Gm20492	0.142788	0.000218446	0.0163249	-0.000448356	0.985467	0.998192	0.143237	0.000282322	0.0830528	0.0311194	0.188348	0.639157
Trim9	-0.985572	0.000219803	0.0163636	-0.618373	0.000323191	0.02284	-0.367198	0.17324	0.847273	-0.6993	1.60862e-05	0.00169457
Ccdc85c	-0.68848	0.000224991	0.0165177	-0.47745	7.55197e-05	0.00755391	-0.21103	0.263069	0.894032	-0.523959	4.05003e-06	0.000556853
Arhgap6	-0.611475	0.000225015	0.0165177	-0.414388	0.000108658	0.0099501	-0.197087	0.239313	0.887807	-0.457823	5.85932e-06	0.00075191
Ankle1	0.0548009	0.000225205	0.0165177	0.00084862	0.928573	0.985409	0.0539522	0.00037421	0.0973196	0.0127391	0.151803	0.610339
Fam161b	0.35224	0.000226096	0.0165177	0.167621	0.00623048	0.169939	0.184618	0.0562694	0.636105	0.208309	0.000320188	0.0179832
Angpt2	0.33631	0.000226108	0.0165177	0.121759	0.0368906	0.4086	0.21455	0.0203478	0.44919	0.169044	0.00226952	0.0715101
Rmdn3	-0.778915	0.000230634	0.0167231	-0.576071	2.59758e-05	0.00322712	-0.202845	0.34237	0.90956	-0.620775	1.47504e-06	0.000236549
Mdh1b	0.050446	0.000230447	0.0167231	0.000832424	0.924025	0.984428	0.0496136	0.000387593	0.0981818	0.0117667	0.149014	0.609295
Gm28258	0.546641	0.000237552	0.0171609	0.211282	0.0264825	0.361122	0.335359	0.0261494	0.4903	0.285191	0.00157391	0.0553354
A530016L24Rik	0.0618594	0.00024187	0.017322	0.000874872	0.93508	0.986509	0.0609846	0.00039296	0.0982652	0.0143152	0.158248	0.614848
Ivns1abp	0.642731	0.000241071	0.017322	0.249037	0.0262691	0.360566	0.393693	0.0265387	0.491705	0.335803	0.00156241	0.0553146
Sppl2a	0.657832	0.000242446	0.017322	-0.00701266	0.951051	0.991402	0.664845	0.000282009	0.0830528	0.139512	0.203107	0.653973
Zscan26	0.698363	0.000245612	0.0174842	0.0546521	0.652608	0.904555	0.643711	0.000915353	0.129377	0.196519	0.0905446	0.516832
Catspere2	0.672647	0.000247033	0.0175214	0.604445	4.42788e-07	0.000119952	0.0682022	0.712774	0.969252	0.619476	3.79225e-08	1.05654e-05
Glra2	0.123834	0.000248086	0.0175323	0.00526162	0.807032	0.959337	0.118573	0.000584057	0.11392	0.0313937	0.128131	0.59151
Gm20468	0.0814573	0.000249171	0.0175454	0.003358	0.812726	0.960378	0.0780993	0.000576775	0.113636	0.0205702	0.126857	0.58967
Gm30695	0.0600206	0.000251125	0.0176194	-0.00141615	0.892198	0.977117	0.0614367	0.0002448	0.0789846	0.0121238	0.219339	0.668684
Pcgf6	0.524738	0.00026102	0.0181891	0.133581	0.14556	0.633314	0.391157	0.00739022	0.317503	0.219787	0.0116744	0.205824
Susd1	0.562158	0.00026111	0.0181891	0.12927	0.188474	0.678513	0.432888	0.00567622	0.287258	0.224674	0.0162885	0.24565
Rtel1	-0.825566	0.00026316	0.0182419	-0.70588	1.63565e-06	0.000366705	-0.119687	0.600338	0.942626	-0.732257	1.27487e-07	2.96639e-05
4930440I19Rik	0.0483568	0.000265678	0.0182419	0.00093581	0.911848	0.981097	0.047421	0.00045955	0.105254	0.0113869	0.148152	0.609295
Gm48759	0.0797923	0.000264265	0.0182419	-0.000668764	0.961744	0.99291	0.0804611	0.000316418	0.0881677	0.017064	0.199182	0.649343
Dhrs13	0.408143	0.000265748	0.0182419	0.00255372	0.971447	0.994989	0.405589	0.000386745	0.0981818	0.091941	0.177973	0.631086
Sfmbt2	0.648779	0.000266544	0.0182419	0.0726699	0.521915	0.848796	0.576109	0.00148406	0.161713	0.199638	0.0659464	0.457819
Clock	0.827993	0.000267923	0.0182721	0.265729	0.0673491	0.510775	0.562263	0.0147541	0.400248	0.389646	0.0047532	0.116442
Itpka	-0.839414	0.000269088	0.0182809	-0.446061	0.00259171	0.0997067	-0.393353	0.0916376	0.740771	-0.532751	0.000140392	0.00923185
Tcea3	0.0611215	0.000269925	0.0182809	-0.00245812	0.81825	0.961916	0.0635796	0.000209811	0.0744067	0.0115541	0.25346	0.668684
1700047F07Rik	-0.58362	0.000271981	0.0183144	-0.456135	1.15183e-05	0.00161629	-0.127485	0.431122	0.928848	-0.484231	7.56152e-07	0.000141688
Pcsk2os1	0.163786	0.000272299	0.0183144	0.0074532	0.794981	0.955091	0.156333	0.000659534	0.115428	0.0419073	0.1278	0.591248
Gabbr1	-0.870711	0.000276353	0.0185233	-0.479853	0.00183117	0.0784989	-0.390858	0.10672	0.777097	-0.565994	9.79852e-05	0.00693892
Dedd	0.365582	0.000283076	0.0189089	0.14051	0.0293083	0.377217	0.225072	0.0275231	0.497534	0.190113	0.00183515	0.0610963
Mcts1	0.645444	0.000284167	0.018917	0.244799	0.03154	0.384962	0.400645	0.0263238	0.490605	0.333097	0.00203719	0.0660641
Armc5	0.283895	0.0002894	0.0191347	0.00766143	0.878062	0.974399	0.276234	0.000549192	0.110433	0.0685402	0.152073	0.610339
Ncor2	0.531459	0.000288573	0.0191347	0.0275548	0.76814	0.947421	0.503904	0.00075239	0.119312	0.13861	0.120645	0.578192
5330439K02Rik	0.557878	0.00029275	0.0192909	0.148922	0.13021	0.612452	0.408956	0.00896915	0.332579	0.239052	0.0105681	0.19307
Fcho2	0.648124	0.000298709	0.0196172	0.417417	0.000305772	0.0222541	0.230707	0.203004	0.86719	0.468263	1.73775e-05	0.00179488
Chga	0.681677	0.000304444	0.0199268	0.271139	0.0249097	0.352843	0.410537	0.0319474	0.522764	0.361617	0.00160915	0.0561319
Zfp385c	-0.91608	0.000312958	0.0204155	-0.518749	0.00151352	0.0689268	-0.39733	0.122396	0.797907	-0.606317	8.46642e-05	0.00633455
Ikzf4	-0.494825	0.000316464	0.0205755	-0.359842	5.18741e-05	0.00571641	-0.134983	0.331029	0.905123	-0.389591	3.0846e-06	0.000450436
Zfp354b	0.152819	0.000324243	0.0207411	-0.0106448	0.694565	0.9221	0.163464	0.000170161	0.0691454	0.0253808	0.330015	0.668684
Gm19938	0.561067	0.000323517	0.0207411	0.34145	0.000683392	0.03931	0.219617	0.164141	0.839541	0.389851	3.89009e-05	0.00350505
Ehd4	0.311264	0.000321666	0.0207411	0.0175682	0.7502	0.9429	0.293696	0.000875943	0.127234	0.0822955	0.119574	0.575947
Zdhhc1	0.579346	0.000321219	0.0207411	0.230968	0.0251475	0.354409	0.348378	0.0328886	0.528208	0.307747	0.00162468	0.0563028
Dcaf10	0.626235	0.00032433	0.0207411	0.0765509	0.490898	0.83522	0.549684	0.00194957	0.177221	0.197695	0.062357	0.44906
Tbc1d19	0.640854	0.000330818	0.021087	0.0419917	0.712252	0.929387	0.598862	0.00100373	0.132283	0.173974	0.109733	0.554705
Igfbp7	0.163181	0.000334142	0.0212294	0.0399466	0.169206	0.657313	0.123234	0.0076902	0.323802	0.0671061	0.0153473	0.238795
Loxl3	0.0452642	0.000337122	0.0213493	0.000650074	0.935651	0.986693	0.0446141	0.000538022	0.109314	0.0104825	0.160483	0.618144
Naalad2	0.151251	0.000341727	0.0215708	0.0384958	0.153652	0.638355	0.112756	0.00860991	0.32823	0.0633459	0.0136068	0.225262
Mogat1	0.0436296	0.000350534	0.0220554	0.000631836	0.935303	0.986509	0.0429978	0.000558915	0.111241	0.0101081	0.160323	0.617968
Cpeb3	0.880189	0.000351851	0.0220671	0.123219	0.433013	0.802006	0.75697	0.00254344	0.202328	0.290046	0.0528362	0.421111
Arhgef4	0.549902	0.000354563	0.0221659	0.2441	0.0134206	0.257647	0.305802	0.0500221	0.610282	0.311495	0.000846593	0.0364258
Sgce	0.558761	0.00035741	0.0222265	0.324538	0.00127899	0.061144	0.234223	0.139255	0.822873	0.376158	7.59968e-05	0.00587753
Nkain3	0.585118	0.000357811	0.0222265	0.141399	0.176925	0.668392	0.443719	0.00774861	0.323802	0.23919	0.0163904	0.246309
Gm17168	0.0995632	0.000360587	0.0222532	0.0335966	0.0599101	0.489342	0.0659666	0.0198769	0.445399	0.0481349	0.00432471	0.109946
Zfp712	0.228337	0.000361421	0.0222532	0.0831668	0.0424169	0.431016	0.14517	0.0254183	0.484165	0.115161	0.00311002	0.0894722
Lman2l	0.587668	0.000361665	0.0222532	0.332148	0.00173127	0.075884	0.25552	0.125503	0.802228	0.388462	0.000101943	0.00717121
Slc23a2	-0.846407	0.000366751	0.022345	-0.536096	0.00046637	0.0303218	-0.31031	0.196612	0.862534	-0.604485	2.80017e-05	0.00263514
Itpr1	-0.921029	0.000372337	0.022345	-0.638461	0.000134831	0.0117406	-0.282568	0.280226	0.89914	-0.700736	8.90793e-06	0.00105372
Adrb2	0.059623	0.000372305	0.022345	-0.00240218	0.82213	0.963618	0.0620252	0.000292174	0.0838067	0.0112675	0.264216	0.668684
Gm15412	0.0704436	0.00036556	0.022345	-0.00474065	0.706925	0.927025	0.0751842	0.000200085	0.0744067	0.0118291	0.323423	0.668684
Zfp558	0.1656	0.000373467	0.022345	0.0520143	0.0805612	0.547136	0.113585	0.0162358	0.418334	0.0770472	0.00645403	0.141761
AC163638.2	0.252862	0.000367916	0.022345	0.135876	0.00290875	0.106246	0.116986	0.1036	0.769018	0.161658	0.000177182	0.0112662
Gm34868	0.214436	0.000369622	0.022345	0.03121	0.416734	0.792318	0.183226	0.00280774	0.20666	0.0715909	0.0510273	0.415878
Pradc1	0.345994	0.000371015	0.022345	0.0495851	0.424039	0.796848	0.296408	0.00274549	0.206261	0.11491	0.0517072	0.417403
Pcdh10	0.553317	0.000373382	0.022345	0.212012	0.0332631	0.39321	0.341305	0.0304865	0.513062	0.287232	0.00234729	0.0731625
Gm47181	0.0493661	0.000376412	0.0223921	-0.000314137	0.971698	0.995116	0.0496802	0.000458687	0.105254	0.0106348	0.198502	0.648952
Zfp697	0.794473	0.00037655	0.0223921	0.406543	0.00462056	0.142211	0.38793	0.0864568	0.730333	0.492038	0.000293243	0.0166464
Mgat4a	0.68837	0.000377942	0.0224066	0.491606	8.65702e-05	0.00835917	0.196764	0.314866	0.903626	0.534971	5.81244e-06	0.00075191
Calm2	-0.621444	0.000384146	0.0225728	-0.323886	0.00398046	0.132039	-0.297558	0.0931929	0.745581	-0.389464	0.000208044	0.0127316
Gm4657	0.0700189	0.000382404	0.0225728	0.00278944	0.824439	0.964218	0.0672295	0.000830918	0.123718	0.0176061	0.139002	0.607117
Haghl	0.626122	0.000384217	0.0225728	0.263174	0.0198893	0.316429	0.362948	0.0423568	0.576584	0.343164	0.00131825	0.0487984
Gm13844	0.186088	0.000386267	0.022587	0.0167305	0.616957	0.892629	0.169358	0.00153056	0.161909	0.054055	0.0911148	0.517645
Ier5	0.199477	0.000386775	0.022587	0.0181102	0.613541	0.891259	0.181367	0.00154818	0.161909	0.0580814	0.0899108	0.515788
Lhx1	-0.861009	0.000392604	0.022644	-0.841094	1.20439e-07	4.0503e-05	-0.0199151	0.935309	0.992637	-0.845483	1.5118e-08	4.57297e-06
Gm49169	0.0376698	0.000391742	0.022644	0.000710634	0.916487	0.982418	0.0369591	0.000655173	0.115428	0.00885601	0.151855	0.610339
Vmn1r21	0.0508094	0.000389204	0.022644	-2.02457e-05	0.998232	0.999484	0.0508296	0.000511143	0.105975	0.011182	0.190825	0.641467
Col28a1	0.0690636	0.000393556	0.022644	0.0078145	0.529676	0.851296	0.0612491	0.00203568	0.182977	0.0213131	0.0694585	0.468231
BC052040	0.672864	0.000392152	0.022644	0.264443	0.0296222	0.377897	0.408421	0.0338696	0.530679	0.354455	0.0020981	0.0674131
Zfp652	0.68415	0.000396738	0.0227599	-0.00450571	0.970826	0.994745	0.688655	0.000481412	0.105254	0.147266	0.211727	0.662006
4930444P10Rik	0.123669	0.000405836	0.0232136	0.00783063	0.725605	0.93414	0.115838	0.00116358	0.138171	0.03336	0.117526	0.5712
Gm43653	0.194683	0.000407831	0.0232595	0.031465	0.370797	0.764686	0.163218	0.00360052	0.230256	0.0674364	0.0446822	0.39176
Cntnap1	0.621269	0.000415726	0.0235719	0.28166	0.01261	0.250977	0.339608	0.0569515	0.640337	0.356506	0.000849847	0.0364264
Sec61a2	0.71281	0.000415628	0.0235719	0.0926384	0.472258	0.82497	0.620171	0.0025692	0.202384	0.229317	0.0620584	0.448038
Spata17	0.375121	0.000434018	0.0244668	0.0564229	0.407089	0.7871	0.318698	0.00332826	0.225067	0.12666	0.0508815	0.415169
A230006K03Rik	1.10896	0.000433867	0.0244668	0.424585	0.0354479	0.402217	0.684378	0.0323308	0.524636	0.575414	0.00274196	0.0816572
Gm45479	0.19949	0.000437552	0.024595	0.0201306	0.578193	0.875966	0.179359	0.00192243	0.176872	0.0596594	0.0848396	0.507599
Tspan14	-0.740174	0.000439584	0.0246382	-0.550333	5.42208e-05	0.00587543	-0.18984	0.372583	0.915954	-0.592172	4.04466e-06	0.000556853
Tmx4	0.736959	0.000441439	0.0246712	0.43056	0.00142996	0.0665666	0.306398	0.148955	0.829651	0.498087	9.19191e-05	0.00666539
Frmpd2	0.0706625	0.000447986	0.0249656	0.000425122	0.973596	0.995387	0.0702374	0.000633711	0.115428	0.0159046	0.191901	0.642776
Mib2	0.519966	0.000451983	0.0251166	0.0443953	0.638843	0.900985	0.475571	0.00165051	0.166805	0.149206	0.0979697	0.529172
St8sia2	0.336946	0.000457022	0.0252676	0.0707569	0.249261	0.712119	0.266189	0.00649121	0.30474	0.129422	0.027008	0.312594
Rtn3	0.676305	0.000457291	0.0252676	0.334701	0.00692199	0.178353	0.341604	0.0806276	0.71219	0.409987	0.000472763	0.0240055
G730003C15Rik	0.0761337	0.000458959	0.0252881	-0.00984974	0.477636	0.827707	0.0859834	0.00011179	0.0559703	0.00910004	0.491655	0.757463
Copg1	0.582437	0.000467615	0.0256925	0.210679	0.0481026	0.45128	0.371758	0.0277854	0.499538	0.29261	0.00374121	0.100528
Gm13524	0.148011	0.000472063	0.0258554	0.0290262	0.283084	0.730033	0.118985	0.00574136	0.289089	0.0552492	0.031866	0.33872
Tuft1	0.450225	0.000473232	0.0258554	-0.00812291	0.921268	0.983837	0.458348	0.000495587	0.105254	0.0928919	0.236609	0.668684
Gm49267	0.0640189	0.000474638	0.0258598	-0.00172836	0.882452	0.97574	0.0657473	0.000444233	0.105254	0.0127616	0.248909	0.668684
Gm35842	0.333319	0.000476747	0.0259023	0.10311	0.0911589	0.566234	0.23021	0.0175226	0.433729	0.153845	0.00793326	0.161829
Mir124a-1hg	-0.722028	0.000485204	0.0262517	-0.807567	3.15566e-09	2.12245e-06	0.0855385	0.682587	0.96523	-0.788715	5.69411e-10	2.80388e-07
Gm43462	0.542469	0.000485868	0.0262517	0.0281493	0.776668	0.949624	0.51432	0.00118717	0.138171	0.1415	0.135181	0.602089
Gm47381	0.0468597	0.0004971	0.0267283	0.00162664	0.849758	0.969864	0.0452331	0.000988569	0.132283	0.0115955	0.146492	0.608276
Zfp408	0.401036	0.000498051	0.0267283	0.109578	0.136776	0.620528	0.291458	0.0127765	0.377014	0.173812	0.0126197	0.216539
Tmem132d	0.992214	0.0004988	0.0267283	0.678943	0.000226388	0.0175226	0.313271	0.277264	0.898345	0.747985	1.69682e-05	0.0017612
Ppp1r16b	-0.962897	0.000501404	0.0267693	-1.04234	1.00493e-08	5.60031e-06	0.0794421	0.776353	0.977885	-1.02483	1.95275e-09	7.8014e-07
Prepl	0.614869	0.000502974	0.0267693	0.165482	0.143052	0.630618	0.449386	0.0123521	0.374616	0.264522	0.0136366	0.225578
Nyap2	0.695701	0.000503683	0.0267693	0.236562	0.0646015	0.503434	0.459139	0.0237404	0.469632	0.337751	0.00542897	0.127442
Znrf3	-0.843797	0.000509714	0.0268066	-0.697086	9.84435e-06	0.00141187	-0.146711	0.55001	0.930791	-0.729419	8.96461e-07	0.000160862
Fam189a1	-0.819159	0.000509045	0.0268066	-0.767462	6.05837e-07	0.000154068	-0.0516974	0.82817	0.988698	-0.778855	7.30361e-08	1.81937e-05
Rundc3b	0.687761	0.000509882	0.0268066	0.388364	0.0022908	0.0920664	0.299397	0.13517	0.817153	0.454348	0.000156644	0.0102055
Lhfpl3	1.11141	0.000508711	0.0268066	0.177342	0.385067	0.774668	0.934067	0.00411361	0.246739	0.383199	0.0491822	0.409832
Sorl1	-0.909598	0.000512296	0.0268611	-0.736298	1.47255e-05	0.00200854	-0.1733	0.512664	0.928848	-0.774491	1.2334e-06	0.000208928
Pon2	0.397697	0.000519257	0.0271531	0.0978514	0.181566	0.672391	0.299846	0.0100635	0.34803	0.163934	0.0183021	0.258852
Gpi1	0.709974	0.000530515	0.0276677	0.211955	0.105874	0.579753	0.498019	0.0167419	0.427422	0.321713	0.00961183	0.181877
Cntn5	1.47824	0.000543754	0.0282824	1.09824	7.22458e-05	0.00730132	0.379995	0.379456	0.915954	1.18199	6.31865e-06	0.000796375
Ica1l	0.442859	0.00054858	0.0284388	0.163024	0.0470115	0.4488	0.279835	0.0314424	0.518853	0.224697	0.00384278	0.101964
Aff2	0.877171	0.000549676	0.0284388	0.242115	0.135871	0.619919	0.635056	0.0138382	0.391253	0.382074	0.0133293	0.223548
Atp2a2	-0.834639	0.000562403	0.0290203	-0.823346	1.9751e-07	6.11497e-05	-0.0112937	0.963174	0.99536	-0.825835	2.52581e-08	7.32624e-06
Etl4	-1.33532	0.000567306	0.0291271	-1.32387	1.75945e-07	5.6259e-05	-0.0114489	0.976677	0.996143	-1.3264	2.78721e-08	7.96047e-06
Tprg	0.0455155	0.000567459	0.0291271	0.00157997	0.851309	0.970246	0.0439355	0.00111409	0.137381	0.0112629	0.150047	0.609623
4930422M22Rik	0.114413	0.000569155	0.0291375	0.0309204	0.145318	0.632684	0.0834925	0.0133608	0.385506	0.0493212	0.0143159	0.231369
Gm48992	0.0467597	0.000570735	0.0291418	0.00162317	0.851376	0.970246	0.0451365	0.0011199	0.137381	0.0115707	0.151007	0.610339
Polr2a	0.629115	0.000575775	0.0293224	0.322512	0.00602573	0.167226	0.306604	0.0977714	0.754818	0.390084	0.000437354	0.0226974
Gm40849	0.048252	0.000579456	0.0294331	0.00167497	0.851555	0.970246	0.046577	0.00113534	0.138171	0.01194	0.15236	0.610339
Pogz	0.58538	0.000582009	0.029486	0.198097	0.0690149	0.515708	0.387283	0.0250166	0.48182	0.28345	0.00601394	0.136337
Gm20560	0.0478864	0.000585786	0.0295239	0.00468719	0.598128	0.885232	0.0431992	0.00234483	0.196273	0.0142078	0.0855578	0.509592
Jkamp	0.630602	0.000585278	0.0295239	0.249329	0.033904	0.395277	0.381274	0.0404865	0.573069	0.333357	0.00272228	0.0815298
C79798	0.49946	0.000588269	0.0295726	0.254263	0.00647164	0.172917	0.245198	0.0959212	0.751756	0.308301	0.000474158	0.0240187
Lysmd4	0.600825	0.000593291	0.0297484	0.249273	0.0262479	0.360566	0.351552	0.0475931	0.603108	0.326751	0.00207836	0.066982
Arhgap20os	-0.537888	0.000599805	0.0297689	-0.191137	0.0568892	0.479887	-0.346751	0.0293305	0.510127	-0.267557	0.00488376	0.118452
D130020L05Rik	0.164946	0.00059897	0.0297689	-0.0346176	0.259685	0.718255	0.199564	5.18452e-05	0.0371669	0.00936403	0.751765	0.909011
4933439C10Rik	0.218805	0.000596169	0.0297689	0.0149997	0.712363	0.9294	0.203806	0.00171545	0.168981	0.0599162	0.123412	0.583751
Eml2	0.544001	0.000598138	0.0297689	0.32793	0.00132048	0.0625147	0.216071	0.17817	0.85055	0.37555	9.48888e-05	0.00676256
Mc2r	0.0405635	0.000605886	0.0299945	0.00140808	0.852081	0.970246	0.0391555	0.001182	0.138171	0.0100375	0.148494	0.609295
Klhl12	0.548166	0.000611616	0.0302014	0.0847668	0.406808	0.786837	0.4634	0.0044503	0.250876	0.186895	0.0544373	0.425424
Pdcl2	0.0820247	0.000613505	0.0302182	0.00506	0.740638	0.939177	0.0769647	0.00162686	0.166136	0.0220221	0.129426	0.592673
Gm49579	0.0495323	0.000616059	0.0302676	0.00372014	0.687063	0.918265	0.0458122	0.00189801	0.175454	0.0138166	0.108393	0.552107
Klhl21	0.190578	0.000620104	0.0303897	-0.00215208	0.951721	0.991586	0.19273	0.000702954	0.115501	0.0403234	0.235878	0.668684
Fgd3	-0.745513	0.000623424	0.0304759	-0.628272	9.13165e-06	0.00131935	-0.117242	0.594693	0.941288	-0.65411	9.11883e-07	0.000162254
Rmrp	0.0551324	0.000626087	0.0305296	-0.0031791	0.757396	0.944586	0.0583115	0.000403604	0.0996493	0.00967211	0.318193	0.668684
Stxbp5l	0.883559	0.000628603	0.0305758	0.451871	0.00651198	0.173519	0.431688	0.099308	0.759706	0.54701	0.000504612	0.0249642
Acss2os	0.243961	0.000634817	0.0308012	0.107127	0.0193688	0.311193	0.136834	0.0588678	0.645698	0.137284	0.00156482	0.0553146
Gm43140	0.0607318	0.000637899	0.030874	0.00343008	0.762574	0.946003	0.0573017	0.00158642	0.164591	0.0160587	0.132745	0.598019
Espn	-0.459821	0.000645589	0.0311688	-0.332612	0.000136085	0.0117665	-0.127209	0.350924	0.912397	-0.360647	1.07235e-05	0.00123402
Nckap5l	0.451253	0.000647429	0.0311805	0.0880411	0.29769	0.741958	0.363212	0.00698263	0.310104	0.168089	0.0359058	0.356573
Garnl3	-0.915697	0.000651255	0.0312875	-1.03586	4.74926e-09	2.9882e-06	0.120161	0.658193	0.959986	-1.00938	1.16718e-09	5.25827e-07
Nxf1	0.425451	0.000661741	0.0316355	0.125999	0.115033	0.59299	0.299452	0.0183526	0.436692	0.191995	0.0111033	0.199712
Pias4	0.421579	0.000661618	0.0316355	0.10085	0.202664	0.682854	0.320729	0.0108618	0.35787	0.171535	0.0219153	0.282776
Stkld1	0.062632	0.000663394	0.0316369	-0.000644153	0.956265	0.992653	0.0632761	0.000760121	0.119566	0.0133012	0.23023	0.668684
Lhx5	-0.739818	0.000670769	0.031833	-0.56375	6.30128e-05	0.00664359	-0.176068	0.423652	0.928848	-0.602553	5.72458e-06	0.00075191
Gm16121	0.0351605	0.000670385	0.031833	-0.000278819	0.966301	0.994067	0.0354393	0.000789632	0.122236	0.0075316	0.208853	0.659348
Sbk1	-0.706695	0.000677206	0.0320605	-0.913597	3.76935e-11	6.12677e-08	0.206902	0.325495	0.904694	-0.867998	2.03751e-11	1.96101e-08
Gm13684	0.205107	0.000684941	0.0323481	0.00206849	0.957227	0.992697	0.203039	0.000995201	0.132283	0.046816	0.205294	0.65704
Gm17494	0.506426	0.000689724	0.0324258	0.227883	0.017332	0.297508	0.278543	0.0657191	0.668327	0.28927	0.00137771	0.0508217
Dhrs7b	0.479075	0.00068991	0.0324258	0.0331121	0.713381	0.929632	0.445963	0.00195347	0.177221	0.131397	0.125716	0.588136
Grk6	0.432388	0.000692973	0.0324914	0.0504461	0.535478	0.854862	0.381942	0.00327739	0.223446	0.134622	0.0813635	0.499342
Pak7	0.850061	0.000701747	0.0328239	0.398632	0.0133127	0.256825	0.45143	0.0759415	0.701746	0.498122	0.0010873	0.0431133
Cyld	0.424192	0.000703924	0.032847	0.182861	0.0227991	0.338172	0.241331	0.0574332	0.641692	0.236048	0.00185954	0.0615218
Klf11	0.104513	0.000709789	0.0329482	0.0145668	0.46008	0.818556	0.0899459	0.0042313	0.246739	0.0343899	0.0665261	0.460142
Gm16741	0.0925552	0.000712907	0.0329482	-0.000268695	0.987722	0.998192	0.0928239	0.000889137	0.127234	0.0201886	0.22477	0.668684
Mllt11	0.552262	0.000710611	0.0329482	0.233371	0.0257127	0.3571	0.318891	0.0540134	0.628599	0.303651	0.00214031	0.0683545
Cfap46	0.461789	0.000714538	0.0329482	0.0713986	0.412835	0.791158	0.39039	0.0049705	0.267817	0.157436	0.0580661	0.434293
Esrrg	0.849372	0.000714337	0.0329482	0.288753	0.0724129	0.524476	0.560619	0.0278637	0.499538	0.412307	0.00686414	0.147555
Grid2	-0.837401	0.00071692	0.03298	-0.532382	0.000853712	0.0457463	-0.305019	0.223625	0.880045	-0.599605	7.1615e-05	0.00563709
Zmat4	0.254737	0.000721048	0.0330142	0.072074	0.134825	0.618769	0.182663	0.0170553	0.429799	0.112331	0.0143906	0.23154
Atxn1	0.89935	0.000720381	0.0330142	0.414549	0.0151701	0.277054	0.484801	0.0722656	0.689874	0.521394	0.00124799	0.0471034
Acvr1	0.500819	0.00072786	0.0331703	0.0103088	0.913265	0.981385	0.49051	0.00118858	0.138171	0.118412	0.189658	0.641017
Snrnp48	0.630544	0.000727851	0.0331703	-0.000441018	0.997047	0.999298	0.630985	0.000930648	0.129659	0.138621	0.223209	0.668684
Gm10862	-0.68929	0.000736974	0.0333519	-0.335893	0.0104438	0.223028	-0.353396	0.0878586	0.734508	-0.413778	0.000845529	0.0364258
Fat3	0.840527	0.000736731	0.0333519	0.481273	0.0026791	0.102062	0.359254	0.154427	0.829651	0.560449	0.000217604	0.0130156
Gucd1	0.416083	0.000736021	0.0333519	0.0493834	0.530501	0.851781	0.366699	0.00350651	0.228674	0.1302	0.0820314	0.500844
Fbxo47	0.166439	0.000739824	0.0333749	0.0164242	0.602128	0.887082	0.150015	0.00285044	0.20806	0.0494857	0.100048	0.533738
L3mbtl3	0.75385	0.000740903	0.0333749	0.0875486	0.539592	0.856591	0.666301	0.00343147	0.228674	0.234394	0.0851901	0.508484
Zbtb44	0.533945	0.000743577	0.0333942	0.286972	0.00482183	0.14604	0.246973	0.123694	0.801337	0.341402	0.000377737	0.0201466
Abcb4	0.432016	0.000744757	0.0333942	0.0511515	0.53189	0.85241	0.380865	0.00352789	0.228674	0.13509	0.0827355	0.502113
Gm15856	-0.595919	0.000752754	0.0336754	-0.554664	1.51183e-06	0.000346921	-0.0412552	0.817582	0.986074	-0.563756	1.94107e-07	4.23714e-05
Kazn	-0.773139	0.00076106	0.0339691	-0.30196	0.0402418	0.418874	-0.471179	0.0432502	0.579392	-0.405802	0.00364609	0.0998935
Elovl6	0.758445	0.000764794	0.0340578	0.433201	0.00282779	0.104462	0.325244	0.15435	0.829651	0.504881	0.000225046	0.0132733
Gm9903	0.0813175	0.000770438	0.0341532	-0.000729097	0.962338	0.992976	0.0820466	0.000893671	0.127234	0.017353	0.237258	0.668684
Gm36608	0.132604	0.000768703	0.0341532	-0.0305307	0.225815	0.705062	0.163134	5.52598e-05	0.0371669	0.00542229	0.823262	0.937656
Snapc2	0.229892	0.000776896	0.0343613	0.0529388	0.226153	0.705441	0.176954	0.0109896	0.359047	0.0919373	0.0269753	0.312594
Cdo1	0.307104	0.000795135	0.0350885	0.0926765	0.113751	0.592445	0.214428	0.0211822	0.44919	0.139934	0.0118217	0.208074
Myoz3	0.0520521	0.00080166	0.0352966	-0.000988954	0.920561	0.98338	0.053041	0.000827443	0.123718	0.0107007	0.25005	0.668684
Pclaf	0.145823	0.000805961	0.0353264	0.0378032	0.174498	0.665103	0.10802	0.0146501	0.399651	0.0616097	0.0198866	0.270443
Slc6a15	0.60035	0.00080493	0.0353264	0.161713	0.158275	0.643055	0.438636	0.0160334	0.415866	0.258384	0.0175107	0.25406
Snap23	0.50708	0.000808328	0.0353508	-0.0593221	0.539587	0.856591	0.566402	0.000257016	0.079573	0.0655065	0.479291	0.748947
Kcnd2	-1.12636	0.000815069	0.0355546	-0.433328	0.0445107	0.441066	-0.69303	0.0424687	0.576584	-0.586064	0.00416454	0.107931
4933412O06Rik	0.420585	0.000816635	0.0355546	0.22348	0.00568155	0.161074	0.197105	0.121741	0.796455	0.26692	0.000455668	0.023249
Mdfi	-0.416949	0.000828901	0.0360083	-0.369707	5.24265e-06	0.000938147	-0.0472423	0.708085	0.96853	-0.380119	6.08452e-07	0.000118196
Gm12992	-0.644974	0.000843354	0.0363646	-0.35432	0.00436786	0.138529	-0.290654	0.137738	0.820578	-0.418377	0.000362649	0.0197905
Gm2897	0.0973184	0.000850155	0.0363646	0.0104856	0.573711	0.874031	0.0868328	0.00349957	0.228674	0.0296226	0.0943342	0.523372
Grip1os1	0.447153	0.00084781	0.0363646	0.179313	0.0369088	0.4086	0.26784	0.0489514	0.609052	0.238342	0.00331876	0.0935705
4932441J04Rik	0.28154	0.000848361	0.0363646	-0.0684782	0.204524	0.684614	0.350018	5.32811e-05	0.0371669	0.00866195	0.867789	0.955682
Gm44532	0.574404	0.000843071	0.0363646	0.214746	0.0514868	0.461119	0.359658	0.039535	0.568229	0.294011	0.00486048	0.11811
Gm4258	0.839811	0.000849675	0.0363646	0.465478	0.00405826	0.133485	0.374333	0.142312	0.825886	0.547977	0.000335402	0.0186712
Dcakd	0.541571	0.000845576	0.0363646	0.154014	0.138053	0.621605	0.387557	0.0188019	0.437104	0.239427	0.0149912	0.235128
Depdc7	0.140967	0.000859548	0.036377	0.000664262	0.980383	0.997634	0.140303	0.00116112	0.138171	0.0315854	0.221124	0.668684
Tctn3	0.361284	0.000856892	0.036377	0.122468	0.0776726	0.539531	0.238816	0.0300574	0.511904	0.1751	0.00757671	0.157593
Ndufv2	0.615146	0.0008567	0.036377	0.19165	0.104732	0.578192	0.423496	0.0239096	0.471033	0.284984	0.0108506	0.196704
Cspp1	0.70015	0.00085977	0.036377	0.247034	0.0664325	0.507546	0.453117	0.0336995	0.530516	0.346895	0.0063896	0.141105
Gabrg2	0.732723	0.000853887	0.036377	0.0629378	0.653874	0.90504	0.669785	0.0027957	0.206554	0.210551	0.114935	0.566091
D930020B18Rik	0.138915	0.000869131	0.0366935	0.0529463	0.0477073	0.450088	0.0859688	0.0423987	0.576584	0.0718929	0.00455068	0.113628
Gca	0.268378	0.000876083	0.0369071	0.155505	0.00275084	0.103382	0.112873	0.167243	0.842559	0.180381	0.000233685	0.0137065
Ear1	0.0355438	0.000886066	0.0372472	0.00123383	0.856633	0.971636	0.03431	0.00166607	0.167509	0.00879536	0.156778	0.613518
Arf6	0.211812	0.000892497	0.0374369	-0.0120747	0.766855	0.947085	0.223887	0.000593109	0.114541	0.0372674	0.339329	0.668684
4833445I07Rik	0.104953	0.000896018	0.0375039	0.0289152	0.152744	0.638355	0.0760373	0.0179488	0.434357	0.0456729	0.0170386	0.250365
Spag5	-0.688064	0.000904046	0.0377589	-0.399021	0.0028	0.104054	-0.289043	0.168882	0.843912	-0.462723	0.00024645	0.0142968
Sez6l	-0.846994	0.000921398	0.0382179	-0.541699	0.00101863	0.0524518	-0.305294	0.23836	0.887303	-0.608983	8.9487e-05	0.00660208
Tmc6	0.101492	0.000922873	0.0382179	0.0118649	0.544433	0.860131	0.0896273	0.00409679	0.246629	0.0316178	0.0893203	0.514663
Oc90	0.214525	0.000921545	0.0382179	0.119307	0.00418957	0.136178	0.0952184	0.146779	0.829193	0.140292	0.000366633	0.0198642
Gprin3	0.467124	0.000919073	0.0382179	0.213531	0.0182845	0.3049	0.253593	0.0761514	0.702285	0.26942	0.00161713	0.0563028
Ttr	0.706764	0.000928315	0.0382875	0.97163	8.51105e-12	2.37154e-08	-0.264866	0.220571	0.878417	0.913256	9.04497e-12	1.00799e-08
Eef2k	0.338826	0.000928479	0.0382875	0.100289	0.125744	0.604545	0.238537	0.0218222	0.456697	0.15286	0.0135027	0.224769
Atp2a3	-0.776254	0.000940304	0.0386933	-0.837076	5.44698e-08	2.2134e-05	0.0608225	0.797819	0.981072	-0.823672	1.15398e-08	3.70217e-06
Gm16599	0.647533	0.000942385	0.0386973	0.0139791	0.91101	0.980843	0.633553	0.00152683	0.161909	0.153607	0.198547	0.648952
Lrp8	-0.754584	0.000947171	0.0388121	-0.792962	1.15067e-07	3.9375e-05	0.0383787	0.868011	0.989676	-0.784504	2.16519e-08	6.36746e-06
Klhl33	0.441594	0.000951758	0.0389183	-0.00759225	0.929135	0.985515	0.449186	0.00100177	0.132283	0.0914034	0.261387	0.668684
Adcyap1	0.446883	0.000956357	0.0389431	0.296512	0.000685801	0.03931	0.150371	0.272474	0.896577	0.329652	5.88126e-05	0.0048081
Ntan1	0.577158	0.000955077	0.0389431	0.100209	0.36962	0.763792	0.476949	0.00734363	0.317503	0.205323	0.0530916	0.421576
Tmem117	0.696051	0.000958398	0.0389449	0.555444	4.82083e-05	0.00534328	0.140607	0.50981	0.928848	0.586432	5.1793e-06	0.000694091
Gm13572	0.179987	0.000967311	0.0391494	0.0423833	0.224466	0.704975	0.137604	0.0131466	0.380452	0.0727097	0.0285488	0.322278
Scrn1	0.57091	0.000967446	0.0391494	0.109025	0.324353	0.750539	0.461885	0.00873139	0.32823	0.210819	0.0448856	0.392806
Gm9017	0.100295	0.000973013	0.0392932	0.0108531	0.576487	0.875768	0.0894417	0.00390897	0.239762	0.0305651	0.0978156	0.529172
Dpy19l3	-0.570072	0.00097593	0.0393296	-0.493141	1.14494e-05	0.00161629	-0.076931	0.660129	0.960945	-0.510096	1.36255e-06	0.00022717
4930555F03Rik	0.405778	0.000985115	0.0396179	0.0120912	0.877869	0.974399	0.393686	0.00173879	0.169575	0.0988553	0.189536	0.641017
Wdr72	0.0606302	0.000993847	0.0398868	-0.00133394	0.909731	0.980585	0.0619641	0.000990795	0.132283	0.0123223	0.267461	0.668684
Wnt3	-0.541526	0.00100406	0.040214	-0.479275	7.6413e-06	0.00120196	-0.0622515	0.708645	0.968546	-0.492995	9.48782e-07	0.000167413
4930532I03Rik	0.58401	0.00101564	0.0405945	0.317665	0.0054633	0.1584	0.266345	0.139333	0.822873	0.376364	0.000486249	0.02434
4930549P19Rik	0.115843	0.00102225	0.0407752	-0.0102512	0.649238	0.903793	0.126094	0.000475071	0.105254	0.0175385	0.416817	0.707905
Phf2	0.382758	0.00102979	0.0409921	0.108848	0.144798	0.632184	0.27391	0.0208755	0.44919	0.169215	0.016451	0.246696
Gm40578	-0.382575	0.00104237	0.0414083	-0.287579	0.000140444	0.0120676	-0.0949968	0.42131	0.928848	-0.308515	1.36477e-05	0.00149728
Mzf1	0.214037	0.00105169	0.0415734	0.0740963	0.0766958	0.537729	0.13994	0.0349874	0.53837	0.104938	0.00817136	0.164347
Ebf3	0.714954	0.00105292	0.0415734	0.33102	0.0181755	0.3049	0.383934	0.0829407	0.71887	0.415634	0.00169401	0.058229
Erlec1	0.602677	0.00105048	0.0415734	0.157305	0.181414	0.672391	0.445372	0.0172753	0.430996	0.25546	0.0220762	0.283642
Gm44812	0.57948	0.00105859	0.0417127	0.323661	0.00448758	0.140048	0.255819	0.153879	0.829651	0.380041	0.000408146	0.0216052
Slc16a9	-0.602568	0.0010715	0.0420064	-0.456656	0.000128812	0.0112668	-0.145912	0.434018	0.928848	-0.488813	1.34894e-05	0.00148763
Icmt	-0.796754	0.00107177	0.0420064	-0.773991	1.13041e-06	0.000275607	-0.0227635	0.926418	0.991756	-0.779007	1.80133e-07	4.01489e-05
9030204H09Rik	0.0590844	0.0010725	0.0420064	0.00755654	0.512828	0.845587	0.0515278	0.00512531	0.269954	0.0189127	0.0810915	0.498992
Nectin4	0.128358	0.00108712	0.0424936	0.00819889	0.744003	0.940258	0.120159	0.00271928	0.206261	0.0346806	0.147676	0.609295
6530409C15Rik	0.536115	0.00110951	0.043282	0.168515	0.109481	0.584889	0.3676	0.0278037	0.499538	0.24953	0.0123118	0.213856
Sod2	0.607292	0.00112654	0.0438588	0.555934	4.69262e-06	0.000880091	0.0513584	0.785508	0.978608	0.567253	6.46229e-07	0.000124393
Cxxc4	0.453982	0.00113843	0.0442334	0.155716	0.0815418	0.548928	0.298266	0.0353772	0.541202	0.22145	0.00877127	0.171648
Gm43463	0.119399	0.00114583	0.0444322	-0.0249059	0.288925	0.734946	0.144305	0.000126852	0.0575406	0.00689729	0.759709	0.913126
Tial1	0.638219	0.00114908	0.0444698	0.0664151	0.596581	0.884152	0.571804	0.00427443	0.246739	0.192434	0.106444	0.547979
Vars	0.41735	0.00115289	0.0444735	0.0116023	0.887556	0.976213	0.405747	0.00196494	0.177436	0.101024	0.195254	0.64639
Prr3	0.443926	0.00115373	0.0444735	0.0330326	0.705132	0.926605	0.410893	0.00318557	0.221013	0.123589	0.136088	0.603219
Spink13	0.0570241	0.00116465	0.0448057	0.00609506	0.587116	0.879682	0.050929	0.00444218	0.250876	0.0173192	0.100033	0.533738
Csmd2os	0.125738	0.00119946	0.0458293	0.0353519	0.154911	0.639504	0.0903862	0.0220406	0.458343	0.055272	0.0190981	0.264542
Rad50	0.509104	0.00119489	0.0458293	0.175076	0.0820669	0.549609	0.334028	0.0364216	0.547269	0.248692	0.00902638	0.175022
Ppp2r3a	0.710244	0.00120067	0.0458293	0.358037	0.0110875	0.231048	0.352207	0.113356	0.787115	0.435659	0.00105987	0.0426646
Fam192a	0.49667	0.001203	0.0458293	-0.066577	0.49718	0.838956	0.563247	0.000335261	0.089579	0.0575563	0.539442	0.789095
Tor1aip2	0.616766	0.00119876	0.0458293	-0.137836	0.25787	0.717906	0.754603	0.000111892	0.0559703	0.0284696	0.80765	0.931183
Rabgap1l	0.698271	0.00120574	0.0458441	0.625834	8.21694e-06	0.00125212	0.0724374	0.740038	0.974159	0.641798	1.19373e-06	0.000205496
Srd5a1	0.23201	0.00121202	0.045993	0.11097	0.0159839	0.28394	0.12104	0.0961366	0.752466	0.137646	0.00157537	0.0553354
Camkk2	-0.627294	0.00123835	0.0467577	-0.3532	0.00472568	0.143574	-0.274094	0.163947	0.839316	-0.413607	0.000443395	0.0228987
BC049715	0.109018	0.00123936	0.0467577	-0.0192601	0.372312	0.766361	0.128278	0.00020869	0.0744067	0.00901089	0.663002	0.863849
Ociad1	0.598306	0.00123846	0.0467577	0.160916	0.174787	0.665605	0.43739	0.0202581	0.44919	0.257312	0.0220364	0.283357
Cntnap2	1.05234	0.0012551	0.04726	0.318912	0.126885	0.606635	0.733426	0.0269957	0.495825	0.480551	0.0153232	0.238745
Bicd1	0.746609	0.00126591	0.0475751	0.301598	0.0423641	0.43082	0.445011	0.0584711	0.643578	0.399674	0.00440417	0.111066
Ipo5	-0.731581	0.00127467	0.0477207	-0.403853	0.00571898	0.161231	-0.327728	0.154678	0.829651	-0.476081	0.000561468	0.0268971
Ogt	0.731891	0.0012737	0.0477207	0.142328	0.327357	0.750539	0.589563	0.0108018	0.357454	0.272261	0.0479169	0.40518
C230029F24Rik	0.058092	0.0012805	0.0478451	0.00847897	0.462305	0.819528	0.0496131	0.00694816	0.309752	0.0194131	0.0727711	0.478294
Akap7	0.613378	0.0012829	0.0478451	0.0970355	0.425741	0.798086	0.516343	0.00779843	0.323802	0.210832	0.0685706	0.465243
Cdk12	0.676913	0.0013008	0.04842	0.283383	0.0359059	0.403989	0.39353	0.0655764	0.668327	0.370112	0.00369861	0.100018
B4galnt3	-0.577545	0.0013269	0.0491152	-0.367085	0.0015592	0.0705619	-0.21046	0.248415	0.89215	-0.413468	0.000157455	0.0102269
Mxd1	0.304943	0.00132703	0.0491152	0.0293908	0.628424	0.896593	0.275552	0.00444559	0.250876	0.0901194	0.118959	0.575192
Grb14	0.734674	0.00132272	0.0491152	0.162517	0.266973	0.721614	0.572157	0.0140105	0.392073	0.288614	0.0380773	0.365314
Rock2	0.639653	0.00133323	0.0492512	0.355473	0.00559606	0.159828	0.28418	0.159797	0.834189	0.418103	0.00055119	0.0265653
Eif2b4	0.548403	0.00133639	0.0492746	-0.0250891	0.818399	0.961916	0.573492	0.00103057	0.134008	0.101302	0.331377	0.668684
Upp2	0.825884	0.00134407	0.0494643	0.0479061	0.771084	0.948275	0.777978	0.00307397	0.217238	0.219364	0.161767	0.619732
2210408I21Rik	0.791293	0.0013548	0.0497654	0.252176	0.110971	0.587746	0.539117	0.0317518	0.520834	0.370991	0.0134429	0.224125
Tmem123	-0.554285	0.00136605	0.0500842	-0.397029	0.000389191	0.0264269	-0.157256	0.369901	0.915954	-0.431686	4.1705e-05	0.00370991
Ndnf	0.254515	0.00138111	0.0504467	0.158238	0.00203928	0.0844504	0.0962768	0.23261	0.883731	0.179456	0.000209979	0.0127328
C030034I22Rik	0.545345	0.00137868	0.0504467	0.204804	0.0609886	0.492377	0.340541	0.0492449	0.609052	0.279855	0.00678985	0.146199
5730522E02Rik	0.795216	0.00138769	0.0505925	0.113646	0.474934	0.826173	0.681571	0.00716085	0.313871	0.263856	0.0813757	0.499342
Nfat5	0.749924	0.00142455	0.0518394	0.192982	0.199801	0.680959	0.556941	0.0198894	0.445399	0.315726	0.0266469	0.311183
Tra2b	0.61837	0.00142725	0.0518407	0.160384	0.196367	0.679487	0.457986	0.0202476	0.44919	0.261319	0.0262211	0.309479
Crppa	0.613878	0.00143094	0.0518783	0.46664	0.00018139	0.0146199	0.147238	0.450268	0.928848	0.49909	2.11069e-05	0.00211809
Dnajc25	0.419084	0.00143961	0.0520956	0.128324	0.127718	0.60771	0.290761	0.0296693	0.511201	0.192404	0.0155183	0.241014
Armc2	0.299331	0.00148107	0.0534966	0.15096	0.0126547	0.251399	0.148371	0.120498	0.794979	0.183659	0.0013036	0.048557
Gm17029	0.137335	0.00148875	0.0536526	0.0583902	0.0353461	0.402217	0.0789451	0.0721066	0.689874	0.0757888	0.00384032	0.101964
Shc2	0.464	0.00149088	0.0536526	0.0541958	0.561801	0.868695	0.409805	0.00592262	0.290253	0.144512	0.102918	0.538114
Cd2ap	0.626795	0.00150142	0.0539321	0.245129	0.0529483	0.46731	0.381666	0.0570519	0.640489	0.329243	0.00592701	0.13509
Hfe	0.159283	0.00150435	0.0539381	0.00987025	0.758381	0.944899	0.149413	0.00352316	0.228674	0.0427992	0.161986	0.619982
Gm15104	0.0907024	0.00150911	0.0540097	0.0213243	0.243859	0.709875	0.0693781	0.0170895	0.430105	0.0366145	0.0344641	0.350838
Strn3	-0.867495	0.00151854	0.0540496	-0.919882	2.81528e-07	8.19582e-05	0.0523868	0.849992	0.989676	-0.908336	6.38527e-08	1.66916e-05
Syt11	0.681897	0.00151365	0.0540496	0.174932	0.20373	0.684006	0.506965	0.0204517	0.44919	0.286661	0.0277649	0.317781
Rufy3	0.707414	0.00151692	0.0540496	0.130707	0.359731	0.762222	0.576706	0.0111251	0.359822	0.257807	0.0568302	0.430989
Gm11906	-1.04057	0.00153328	0.0544749	-0.749525	0.000416106	0.027795	-0.291047	0.381782	0.915954	-0.813669	4.77187e-05	0.00407418
Npas3	0.986346	0.00153883	0.0545726	0.623813	0.00189633	0.0802341	0.362533	0.250815	0.89215	0.703711	0.000210469	0.0127328
Gm29055	0.0913918	0.00155798	0.0551513	0.0302462	0.10232	0.576082	0.0611456	0.0373171	0.553513	0.043722	0.0122738	0.213664
Lhfpl1	0.0871889	0.00156382	0.0551577	0.022053	0.211521	0.692298	0.0651358	0.0202296	0.44919	0.0364083	0.0290226	0.324116
Erh	0.402317	0.00156214	0.0551577	0.0220329	0.786462	0.95368	0.380284	0.00339122	0.227305	0.105843	0.170324	0.628558
Vwc2l	0.0712247	0.00158854	0.0555278	0.0169223	0.241167	0.709875	0.0543024	0.0179898	0.434808	0.0288899	0.0335213	0.345592
Lin54	0.30222	0.00157733	0.0555278	0.0737152	0.228598	0.707165	0.228505	0.018877	0.437402	0.124075	0.0326158	0.343244
A230004M16Rik	0.549829	0.00158647	0.0555278	0.240686	0.031287	0.384141	0.309143	0.0803018	0.71219	0.308818	0.00344281	0.096045
Sptbn1	0.693362	0.00158096	0.0555278	0.0398891	0.776209	0.949452	0.653473	0.00352077	0.228674	0.183907	0.167732	0.628364
Cntn1	0.800256	0.00158297	0.0555278	0.0764545	0.636964	0.899832	0.723801	0.00508104	0.269954	0.235972	0.125412	0.587826
4933406I18Rik	0.693843	0.00159371	0.0556088	0.32185	0.0226217	0.337116	0.371992	0.0954358	0.750786	0.403833	0.00247746	0.0763578
Slc32a1	0.708947	0.00159658	0.0556095	0.454288	0.00171497	0.0754159	0.254659	0.263354	0.894032	0.510412	0.000185192	0.0116013
Gm27003	0.381317	0.00160834	0.0558609	0.176571	0.0229736	0.339469	0.204746	0.0952206	0.750786	0.221694	0.00240566	0.0743611
C130071C03Rik	0.716984	0.00160953	0.0558609	0.135904	0.350125	0.762222	0.58108	0.0120661	0.36952	0.263968	0.0560991	0.428051
Ablim2	-0.786461	0.00161649	0.0560028	-0.695152	1.81265e-05	0.00235705	-0.0913096	0.717755	0.97039	-0.715275	2.62853e-06	0.000391947
Tbc1d1	-0.687461	0.00164251	0.0568036	-0.365665	0.00924059	0.209092	-0.321796	0.146353	0.829193	-0.436585	0.000994607	0.0408136
Gm50323	0.0980519	0.00164809	0.0568955	0.0044582	0.822921	0.963867	0.0935937	0.00324443	0.222826	0.0250852	0.185218	0.636762
Fbln1	0.0853487	0.00165487	0.0570288	-0.00835624	0.630071	0.897549	0.0937049	0.000735377	0.118542	0.0122953	0.457383	0.731577
Tango2	0.593989	0.00168972	0.0581269	0.293285	0.0158684	0.282403	0.300704	0.117296	0.790686	0.359556	0.00172864	0.0588461
Ksr2	-0.992731	0.00169912	0.0582533	-0.881648	1.81173e-05	0.00235705	-0.111083	0.728793	0.972154	-0.90613	2.79238e-06	0.000410596
Gm6583	0.0903931	0.00169937	0.0582533	-0.0025001	0.892026	0.977117	0.0928932	0.00159848	0.164965	0.0179725	0.305854	0.668684
9330182L06Rik	0.711913	0.00171732	0.0587656	0.215484	0.138573	0.622701	0.496428	0.0315685	0.519581	0.324892	0.0183151	0.258852
Tmem88	0.11617	0.00172938	0.0589713	0.027004	0.255277	0.716772	0.0891662	0.0181409	0.435835	0.0466553	0.0379745	0.365314
Gm27253	0.263648	0.00172731	0.0589713	0.00840329	0.875888	0.974094	0.255244	0.00296085	0.212321	0.0646563	0.20688	0.657879
Gnao1	-0.751267	0.00174771	0.0592874	-0.503904	0.00114619	0.0563944	-0.247363	0.309296	0.903626	-0.55842	0.000124379	0.00833415
Tmem8b	0.310039	0.00175479	0.0592874	0.156492	0.0140375	0.264945	0.153546	0.126794	0.804267	0.190332	0.00148266	0.0532098
Aim2	0.375604	0.00175467	0.0592874	0.213876	0.00565816	0.160878	0.161728	0.184118	0.853263	0.249519	0.000628531	0.0290202
Fkrp	0.342706	0.00175689	0.0592874	0.110893	0.114217	0.59299	0.231812	0.0373955	0.55407	0.161982	0.0145399	0.232144
Miip	0.394609	0.00174202	0.0592874	0.119107	0.140215	0.62402	0.275502	0.0315931	0.519581	0.179824	0.0181892	0.258244
Tyw1	0.52663	0.00175044	0.0592874	0.0754078	0.483635	0.830835	0.451222	0.00850656	0.32823	0.174852	0.0870674	0.510683
Crybg3	0.245575	0.00177715	0.0598674	0.115857	0.0217525	0.331643	0.129718	0.103931	0.769324	0.144446	0.00245083	0.0756469
Gm13483	0.416443	0.00179667	0.0604209	0.325654	0.000163982	0.0136105	0.0907895	0.50174	0.928848	0.345663	2.07779e-05	0.00209501
2022-03-08	-0.709599	0.00181554	0.0609503	-0.57167	0.00010618	0.00986211	-0.137929	0.549588	0.930784	-0.602068	1.45079e-05	0.00157872
BX470216.1	0.094976	0.00184486	0.0616702	0.00100967	0.958715	0.99291	0.0939663	0.00255179	0.202328	0.0217188	0.241536	0.668684
Rhobtb2	-0.765834	0.00184963	0.0616702	-0.913854	1.6659e-08	8.55087e-06	0.148021	0.552551	0.93141	-0.881232	6.81333e-09	2.44518e-06
Pkn1	0.339603	0.00184257	0.0616702	-0.00154644	0.982307	0.997634	0.341149	0.00219108	0.187486	0.073639	0.266044	0.668684
Wdfy3	0.678389	0.0018485	0.0616702	0.319233	0.0225901	0.337116	0.359156	0.10445	0.769776	0.398387	0.00251983	0.0772528
Gm12843	0.074104	0.00185596	0.0616705	0.00933855	0.539821	0.856591	0.0647654	0.00761946	0.32356	0.0236121	0.100614	0.534471
Zfp280c	0.604271	0.00185499	0.0616705	0.151554	0.222842	0.70412	0.452717	0.0219366	0.457619	0.251328	0.0329044	0.34402
Phlpp2	0.490458	0.00186635	0.0619102	0.24978	0.0137538	0.261718	0.240677	0.132565	0.812944	0.302823	0.001521	0.0544014
Nudt9	0.35831	0.00188571	0.0624462	0.0615122	0.404469	0.785398	0.296798	0.0115079	0.361548	0.126923	0.0695219	0.468509
Has1	0.343839	0.00189546	0.0625565	0.115778	0.102797	0.576082	0.228062	0.0427085	0.576584	0.16604	0.013376	0.223892
Flywch1	0.552643	0.00189401	0.0625565	-0.0840477	0.46032	0.818612	0.63669	0.000474825	0.105254	0.0562717	0.605058	0.830824
Atp1a3	0.777794	0.00190012	0.0626045	0.161045	0.315161	0.748054	0.616749	0.0155913	0.410013	0.296969	0.0504101	0.413554
Ophn1	0.399977	0.00190846	0.0627733	0.315069	0.000160454	0.013432	0.0849084	0.515483	0.928848	0.333782	2.01892e-05	0.00204539
Ppih	0.288502	0.0019154	0.0628953	-0.0264716	0.656248	0.905976	0.314974	0.000927277	0.129659	0.0429451	0.449087	0.726983
Smarcd3	0.549946	0.00191993	0.0629381	0.398197	0.000512453	0.0326022	0.151748	0.398334	0.92039	0.431641	6.20443e-05	0.00503343
Zfp948	0.426535	0.00193115	0.0631999	0.024992	0.776383	0.949546	0.401543	0.00422876	0.246739	0.113488	0.174011	0.62891
Dctn6	0.478098	0.00193787	0.0633134	0.159812	0.10606	0.579966	0.318286	0.0423913	0.576584	0.229959	0.0138289	0.227516
Shmt1	-0.308792	0.00195435	0.0636695	-0.254452	8.32829e-05	0.00819261	-0.0543395	0.590636	0.940293	-0.266428	1.14371e-05	0.00130902
Bsg	0.628644	0.00195529	0.0636695	0.203516	0.117789	0.59299	0.425128	0.039424	0.568229	0.297209	0.0155539	0.241014
4930512B01Rik	0.306179	0.00196662	0.0638252	0.143379	0.0240808	0.347681	0.1628	0.105034	0.771052	0.179258	0.00277469	0.0821697
Slitrk5	0.481518	0.00196603	0.0638252	0.105638	0.288853	0.734946	0.37588	0.0176289	0.434357	0.188478	0.0456526	0.396818
Plcl2	0.406182	0.00197108	0.0638635	0.286505	0.000730717	0.0410739	0.119677	0.368401	0.915954	0.312881	8.81391e-05	0.00652537
Gm43118	0.0896021	0.00197983	0.0638756	0.0101998	0.58206	0.877737	0.0794023	0.00717706	0.313876	0.0276992	0.114663	0.565842
Mtrf1l	0.302049	0.0019749	0.0638756	0.0841033	0.178707	0.670196	0.217946	0.0282051	0.502412	0.132136	0.0254524	0.305793
Ube2h	0.701959	0.00198127	0.0638756	0.150181	0.301314	0.744565	0.551778	0.0169446	0.429345	0.271787	0.0484422	0.40703
B230317F23Rik	0.176692	0.00199347	0.0641628	-0.012214	0.738341	0.938925	0.188906	0.00122927	0.141875	0.0294188	0.399638	0.707905
Mak	0.0737486	0.00201718	0.0646061	0.00285958	0.851524	0.970246	0.0708891	0.00364111	0.23151	0.0184827	0.201085	0.651333
C330018D20Rik	0.272067	0.00201264	0.0646061	-0.0555854	0.324316	0.750539	0.327653	0.000285288	0.0830528	0.0166256	0.758061	0.912246
Adam22	0.727329	0.00201471	0.0646061	0.303401	0.0447853	0.442649	0.423928	0.0764242	0.702419	0.39683	0.00539128	0.126839
Hacd3	0.6238	0.00203191	0.064971	0.120678	0.351081	0.762222	0.503122	0.0145448	0.398706	0.231561	0.0590944	0.437047
Pam	0.27603	0.00204138	0.065167	0.0146186	0.798456	0.956386	0.261411	0.00420828	0.246739	0.0722306	0.185583	0.637032
Sap130	0.565814	0.00204808	0.0652743	0.242929	0.039244	0.416164	0.322884	0.0832458	0.71887	0.314089	0.00475099	0.116442
Antxr1	0.145804	0.00205632	0.06543	0.0271402	0.370126	0.764272	0.118664	0.013794	0.391253	0.0532924	0.0640967	0.452093
Usp48	0.570138	0.00205997	0.0654393	0.0718584	0.543867	0.860131	0.498279	0.00824657	0.32823	0.181674	0.105811	0.545915
Rarb	0.255534	0.00207172	0.0657054	0.0919278	0.0840862	0.553586	0.163606	0.0523935	0.621994	0.127985	0.0111206	0.199719
2610037D02Rik	0.634649	0.0020865	0.0660669	0.441846	0.000911118	0.0485556	0.192803	0.356407	0.914453	0.484338	0.00011092	0.00767525
Golph3	0.432553	0.00212123	0.0670575	0.170201	0.0595547	0.489342	0.262352	0.0666439	0.672808	0.228021	0.00737714	0.155118
Shld1	0.430047	0.00214762	0.0676724	0.0156197	0.861668	0.972912	0.414427	0.00376341	0.236591	0.106955	0.2088	0.659348
Map2	0.699029	0.00214739	0.0676724	0.0850353	0.559586	0.867794	0.613994	0.00818891	0.32823	0.220353	0.110884	0.557134
Bbs7	0.466926	0.00215758	0.0678767	0.11854	0.224049	0.704405	0.348386	0.0245126	0.478266	0.195321	0.0341592	0.349298
Gm15614	0.469533	0.00216797	0.0680938	0.0313444	0.749007	0.94254	0.438189	0.00503861	0.269255	0.127916	0.169146	0.628558
Abcg2	0.233718	0.00221234	0.0692644	0.138149	0.0049926	0.148961	0.0955689	0.217425	0.875486	0.159211	0.000604069	0.0281111
Chmp6	0.169806	0.00221159	0.0692644	0.0181257	0.609691	0.889322	0.15168	0.00734633	0.317503	0.0515542	0.126768	0.58967
Gm15764	0.328623	0.00221914	0.0693659	-0.0304865	0.65736	0.906214	0.35911	0.00108301	0.134691	0.0486572	0.457529	0.731591
Prom1	-0.477292	0.00222668	0.0694901	-0.180298	0.0717689	0.521805	-0.296994	0.0611577	0.654351	-0.245752	0.00936212	0.178428
Cyp4x1	0.390236	0.00225648	0.0703078	0.177378	0.0307002	0.381752	0.212858	0.100937	0.760602	0.224289	0.00368605	0.100003
Pdzrn3	-0.69924	0.0022668	0.0705166	-0.690381	3.81344e-06	0.000766815	-0.00885952	0.969546	0.99536	-0.692333	8.49008e-07	0.000157534
Oas2	0.149213	0.00228174	0.0708683	-0.0105045	0.737103	0.938835	0.159718	0.00140494	0.15659	0.0246954	0.40888	0.707905
4930547E14Rik	0.342589	0.00229362	0.0710944	0.207415	0.00417731	0.136024	0.135174	0.235627	0.886646	0.237206	0.000491769	0.024443
Zfp365	0.328973	0.00229995	0.0710944	0.074469	0.281242	0.72906	0.254504	0.0205332	0.44919	0.130559	0.0458258	0.397997
Ddb2	0.497643	0.00229664	0.0710944	0.209802	0.0452889	0.443765	0.287841	0.0825924	0.71887	0.273239	0.00570093	0.131494
Zfp787	0.309492	0.00232638	0.0717975	0.0576628	0.375534	0.768936	0.251829	0.0149994	0.404093	0.113163	0.0657488	0.457278
Ppm1e	0.626724	0.00233294	0.0718862	0.172136	0.191927	0.679487	0.454588	0.0300032	0.511904	0.272322	0.0293197	0.326573
Kcnmb4os2	-0.40927	0.00237086	0.0729182	-0.281992	0.00118582	0.0575356	-0.127278	0.351276	0.912646	-0.310043	0.00014871	0.00974857
Stk25	0.456945	0.00237391	0.0729182	0.157116	0.103247	0.576082	0.299829	0.0498593	0.609339	0.223195	0.0141298	0.2296
Arhgef33	-0.737668	0.002392	0.0730131	-0.563754	0.000336526	0.0235266	-0.173914	0.480036	0.928848	-0.602083	4.38117e-05	0.00384925
Pdhb	0.527139	0.00239571	0.0730131	0.0299882	0.787199	0.953917	0.497151	0.00501602	0.268784	0.139555	0.18575	0.637092
Unc5c	0.948541	0.00238943	0.0730131	0.433515	0.0307459	0.381872	0.515026	0.104471	0.769776	0.547021	0.00390251	0.102648
Coro6	0.533088	0.00239487	0.0730131	0.0132729	0.905943	0.979408	0.519815	0.00373303	0.23564	0.127834	0.231445	0.668684
Comt	0.586638	0.00239076	0.0730131	0.0286239	0.816859	0.961274	0.558015	0.00465001	0.255635	0.151604	0.196697	0.647402
Cdk8	-0.617579	0.00241749	0.0730705	-0.512124	0.000105088	0.00982389	-0.105455	0.609297	0.944326	-0.535365	1.46882e-05	0.00157872
Psd2	-0.651142	0.00240949	0.0730705	-0.620334	9.05623e-06	0.00131822	-0.0308077	0.887327	0.989676	-0.627124	1.60544e-06	0.000251804
Map3k20	0.35335	0.00242007	0.0730705	0.280966	0.000197135	0.0158103	0.0723844	0.539879	0.929736	0.296918	2.83625e-05	0.00265572
Gm16725	0.140308	0.00240878	0.0730705	0.052499	0.0767838	0.537729	0.0878095	0.0617108	0.656377	0.0718512	0.0103973	0.191437
Gm32017	0.227705	0.00240739	0.0730705	0.0803603	0.0949681	0.570142	0.147344	0.0534197	0.627057	0.112833	0.0131656	0.221854
Rgs3	0.414554	0.0024182	0.0730705	0.240352	0.00632591	0.170504	0.174201	0.20905	0.870337	0.278744	0.000745329	0.0330159
Letm2	0.563805	0.00244293	0.0735329	0.349126	0.0036088	0.123708	0.214679	0.255378	0.89215	0.396438	0.000443221	0.0228987
Bcas3	0.692086	0.00244183	0.0735329	0.208134	0.155082	0.639504	0.483952	0.0372395	0.552783	0.314791	0.0229171	0.288493
Gm15261	-0.317806	0.00245636	0.0738233	-0.163187	0.0156137	0.280687	-0.154618	0.14667	0.829193	-0.197263	0.00199608	0.0651297
A230107N01Rik	0.211866	0.00247015	0.0741234	0.0336741	0.452325	0.814041	0.178192	0.0124786	0.376082	0.0729457	0.0864119	0.510662
Cyth3	-0.793624	0.0024895	0.0743608	-0.746697	1.23469e-05	0.00170798	-0.046927	0.859911	0.989676	-0.757039	2.36203e-06	0.00035724
Myo10	-0.997744	0.00248712	0.0743608	-1.06073	8.78243e-07	0.000219617	0.0629899	0.850523	0.989676	-1.04685	2.43534e-07	5.10553e-05
Bcl2l2	0.294557	0.00248629	0.0743608	0.0924351	0.138689	0.622719	0.202122	0.0412753	0.574347	0.13698	0.0199736	0.27089
Gm42939	0.0672021	0.00250284	0.0746452	0.0142422	0.317129	0.749416	0.0529599	0.0193144	0.440102	0.0259139	0.0529681	0.421111
Cend1	0.549371	0.00251075	0.0747668	0.0865457	0.457071	0.816333	0.462825	0.0124777	0.376082	0.188547	0.087548	0.511659
Zfp184	0.138738	0.00254589	0.0756977	0.0380611	0.19638	0.679487	0.100677	0.0313943	0.518853	0.0602491	0.0309643	0.333819
Adam19	-0.505038	0.00255398	0.0758224	-0.399353	0.000230695	0.0175931	-0.105685	0.533437	0.928848	-0.422645	3.32723e-05	0.00302364
Gm15587	0.0642633	0.00256455	0.0759051	0.00210497	0.87732	0.974384	0.0621584	0.00427374	0.246739	0.015804	0.21903	0.668684
Arf4os	0.17265	0.00256104	0.0759051	0.0566615	0.122687	0.600502	0.115989	0.0463351	0.59785	0.0822241	0.0180321	0.257593
Pnpt1	0.569627	0.00258413	0.0763689	0.0645222	0.593843	0.883247	0.505105	0.00878247	0.32823	0.175842	0.125675	0.588075
Cttn	0.519912	0.00259206	0.0764874	-0.00806573	0.94178	0.988134	0.527977	0.00275026	0.206261	0.108294	0.302676	0.668684
Npepl1	0.215365	0.00261983	0.07719	0.0626287	0.172183	0.663065	0.152736	0.0359497	0.545806	0.09629	0.0267363	0.311566
1700022A22Rik	0.0621622	0.00264639	0.0777378	-0.00769273	0.561124	0.868695	0.0698549	0.000964445	0.132283	0.0077025	0.538487	0.788405
Icosl	0.105628	0.00264368	0.0777378	0.000488413	0.982668	0.997741	0.105139	0.00338903	0.227305	0.0236599	0.269248	0.668684
Rian	0.698205	0.00265248	0.0777996	0.230258	0.122217	0.600164	0.467947	0.0476435	0.603108	0.333388	0.0175181	0.25406
Miat	0.146562	0.00267415	0.0781998	0.0205556	0.510607	0.845162	0.126007	0.0113158	0.360303	0.0483261	0.103653	0.539118
Gon4l	0.596577	0.00267129	0.0781998	0.148045	0.244739	0.709875	0.448532	0.0265452	0.491705	0.246896	0.0401303	0.373607
Gm29155	0.106015	0.00268038	0.0782648	-0.00138808	0.951019	0.991402	0.107403	0.00290867	0.210124	0.0222823	0.300774	0.668684
Rasal3	0.123091	0.00268824	0.0783768	-0.0157702	0.548047	0.861378	0.138862	0.000939556	0.129972	0.0148333	0.554348	0.799194
Tub	0.522418	0.00269873	0.0785651	0.24381	0.0293589	0.377217	0.278608	0.115211	0.790153	0.305212	0.00379442	0.10106
Nlrc3	0.166214	0.00271935	0.0786834	0.0621302	0.0807662	0.547136	0.104084	0.0648065	0.668327	0.0850692	0.0114623	0.202849
Pld3	0.386138	0.00271194	0.0786834	0.16762	0.0427045	0.431929	0.218518	0.0948831	0.75018	0.215779	0.00552365	0.128666
Cpa6	0.275668	0.00270947	0.0786834	0.00415439	0.943698	0.988917	0.271514	0.00382138	0.236624	0.063993	0.253752	0.668684
Slain2	0.440712	0.00272243	0.0786834	0.0666667	0.478804	0.827707	0.374046	0.0125555	0.376183	0.149102	0.0942046	0.523221
Pus7	0.499554	0.00272296	0.0786834	0.0662979	0.534335	0.85463	0.433256	0.0107713	0.357454	0.161783	0.109741	0.554705
Gm20337	0.0473236	0.00273568	0.0788638	0.00469981	0.642037	0.902034	0.0426238	0.00815036	0.32823	0.0140936	0.13459	0.601478
Rpn1	0.427199	0.00273729	0.0788638	0.119751	0.190117	0.679487	0.307448	0.0341121	0.531992	0.187509	0.0295987	0.326764
Tmem39b	0.352041	0.00277215	0.0797506	0.0311741	0.67892	0.914482	0.320867	0.00750959	0.321216	0.10189	0.152316	0.610339
Cntn4	1.10248	0.0027806	0.0798758	0.403211	0.0882197	0.560762	0.699268	0.0620494	0.656377	0.557322	0.0128886	0.219375
Atpaf1	0.588638	0.00278863	0.0799324	0.194479	0.123464	0.602041	0.394158	0.0489959	0.609052	0.281347	0.0183623	0.25903
Map1b	0.646302	0.00279077	0.0799324	0.199907	0.149196	0.636344	0.446395	0.0423575	0.576584	0.298288	0.022303	0.285029
Fsd1	0.42925	0.002798	0.0799397	0.0723483	0.431404	0.800774	0.356901	0.0147271	0.400074	0.151005	0.0824009	0.501492
Lin28b	0.688914	0.00279922	0.0799397	0.199321	0.177309	0.668511	0.489593	0.0368322	0.550229	0.307222	0.0279771	0.318488
1700095J12Rik	0.087265	0.00282059	0.0804322	0.0101003	0.58919	0.8809	0.0771647	0.00959842	0.341921	0.0271066	0.125906	0.588205
Slco1b2	0.0522309	0.0028478	0.0810894	0.00934353	0.404571	0.785398	0.0428873	0.0161891	0.418235	0.0187954	0.0726751	0.478044
Gm44071	-0.73289	0.00285953	0.0812108	-0.659193	3.66774e-05	0.00431813	-0.0736965	0.767332	0.977453	-0.675435	6.89697e-06	0.000854015
Alkbh5	0.473145	0.00286039	0.0812108	-0.006075	0.952289	0.991626	0.47922	0.00310831	0.218085	0.0995397	0.302517	0.668684
Ptprq	-0.39413	0.00288903	0.081741	-0.389547	6.27682e-06	0.00103754	-0.00458312	0.972733	0.99536	-0.390557	1.27779e-06	0.000214729
Fbxo44	0.416641	0.00289163	0.081741	0.136188	0.128927	0.60974	0.280453	0.0486684	0.607343	0.197997	0.0191608	0.26487
Gstz1	0.487694	0.00288709	0.081741	0.103099	0.325452	0.750539	0.384595	0.0210508	0.44919	0.187859	0.0582275	0.434582
Ace	0.101751	0.0029141	0.0821138	0.0328712	0.13375	0.617023	0.0688798	0.0475921	0.603108	0.0480516	0.0202961	0.273378
Pcmtd2	0.563231	0.00291745	0.0821138	0.0567527	0.639431	0.901308	0.506478	0.00868624	0.32823	0.168375	0.142886	0.608074
Kansl1	0.767075	0.00291422	0.0821138	0.198921	0.228386	0.707148	0.568154	0.0303123	0.512785	0.324136	0.0379803	0.365314
Rgs7	0.962184	0.00292986	0.0823442	0.760464	0.000283043	0.0207547	0.20172	0.538472	0.929736	0.804921	4.45883e-05	0.00388524
8030456M14Rik	0.143902	0.00295754	0.0828835	-0.00296891	0.923674	0.984388	0.146871	0.00298792	0.212698	0.0293997	0.319325	0.668684
Gm47027	0.423696	0.00295666	0.0828835	0.241262	0.00859074	0.199955	0.182434	0.207393	0.8701	0.281468	0.00110675	0.0435581
Gprasp2	0.522424	0.00296527	0.0829808	0.43249	0.000148455	0.0126446	0.0899335	0.613902	0.945923	0.452311	2.4052e-05	0.0023149
Spef2	0.165026	0.00298179	0.0832517	-0.00843689	0.812506	0.960364	0.173463	0.00226075	0.190775	0.0297923	0.379989	0.693874
Nelfb	0.453559	0.00298349	0.0832517	0.011311	0.907891	0.980074	0.442248	0.00457113	0.253802	0.108777	0.240742	0.668684
Gm13830	0.27995	0.00299134	0.0833515	0.084112	0.164182	0.652065	0.195838	0.0412432	0.574347	0.127272	0.0258612	0.307632
Plek	0.482681	0.00302348	0.0841268	0.331693	0.00160352	0.071728	0.150988	0.360502	0.915954	0.364969	0.000221754	0.0131894
Odr4	0.483445	0.00303715	0.0843868	0.366008	0.000524295	0.0328823	0.117437	0.477723	0.928848	0.39189	7.64919e-05	0.00587753
Cops3	0.513885	0.00305105	0.0846524	0.0464865	0.67548	0.913109	0.467398	0.00825293	0.32823	0.149496	0.155963	0.612338
Gm40841	0.672655	0.00308858	0.0855721	0.177602	0.222892	0.704164	0.495053	0.0324096	0.525477	0.286706	0.0371284	0.362117
Cpt1c	0.553549	0.00309615	0.0856602	0.0355078	0.76691	0.947085	0.518041	0.00667131	0.30474	0.149678	0.187999	0.639107
Kdelr1	0.415261	0.00311788	0.0861392	0.142369	0.114181	0.59299	0.272893	0.0561427	0.635557	0.202511	0.0170973	0.250913
Shtn1	0.623139	0.00312367	0.086177	0.201949	0.135355	0.619017	0.421189	0.0495665	0.609197	0.294775	0.021071	0.278454
Gm16294	0.0685319	0.0031366	0.0864117	-0.014204	0.339209	0.757976	0.0827358	0.000501852	0.105254	0.00403008	0.775284	0.917577
Gm20629	0.3066	0.00314158	0.0864266	0.0491278	0.459908	0.818477	0.257472	0.0149461	0.403213	0.105872	0.0934176	0.522596
Med9os	0.0786156	0.00314666	0.0864446	-0.0143648	0.399541	0.78322	0.0929804	0.00065112	0.115428	0.00612705	0.705867	0.885965
Tspyl2	0.431656	0.00315836	0.086644	0.0784222	0.402422	0.785398	0.353234	0.0177475	0.434357	0.156271	0.0776371	0.489131
Bclaf3	0.422035	0.00319356	0.0874866	0.193049	0.035848	0.403989	0.228986	0.115359	0.790475	0.243515	0.0049025	0.118771
Slc41a2	0.333477	0.0032295	0.0883469	0.117074	0.107092	0.580618	0.216403	0.0602219	0.650499	0.164767	0.0163414	0.246122
Pakap	0.615944	0.00326031	0.089065	0.268316	0.0460474	0.445519	0.347628	0.10227	0.7632	0.344929	0.00662434	0.14386
Ntng1	-0.75549	0.00328208	0.0894091	-0.577468	0.000515558	0.0326022	-0.178022	0.494567	0.928848	-0.616702	8.30699e-05	0.00625951
Zfp7	0.164324	0.00328078	0.0894091	0.00973092	0.785647	0.953225	0.154594	0.00672068	0.304865	0.0438016	0.197547	0.647822
AI480526	0.514061	0.00329054	0.0895146	0.156276	0.1635	0.651325	0.357785	0.0443776	0.585566	0.235127	0.0264107	0.310325
Rexo5	0.128845	0.00330498	0.0896915	0.0286841	0.307371	0.746209	0.10016	0.0249273	0.481393	0.0507583	0.0565632	0.429734
4931406P16Rik	0.48315	0.00330624	0.0896915	-0.123671	0.240705	0.709875	0.606821	0.000321701	0.0882662	0.0100658	0.920447	0.97565
Gm4673	0.319781	0.00333731	0.0901582	0.176251	0.0119874	0.242259	0.143529	0.194516	0.861219	0.207884	0.00162127	0.0563028
Tox3	0.214409	0.00333027	0.0901582	0.0457634	0.328119	0.751311	0.168646	0.0233934	0.466172	0.0829311	0.0621665	0.448336
Grm3	0.594616	0.00333423	0.0901582	0.297553	0.0223924	0.335972	0.297063	0.148837	0.829651	0.363022	0.00317024	0.090572
Pgbd5	-0.612456	0.0033734	0.090756	-0.390507	0.0037584	0.127069	-0.221949	0.295185	0.899347	-0.439422	0.000521106	0.0256007
Gm16068	0.212867	0.00337084	0.090756	0.0735493	0.114382	0.59299	0.139318	0.0592248	0.646797	0.104253	0.0179542	0.257593
Map11	0.343558	0.00336724	0.090756	0.145442	0.0533029	0.468508	0.198117	0.0961966	0.752492	0.189104	0.0075341	0.157015
Caap1	0.534059	0.00338458	0.0909314	0.103015	0.37758	0.771029	0.431044	0.0202542	0.44919	0.198012	0.0732886	0.47917
Noc3l	0.386878	0.00341447	0.0914955	0.016548	0.844917	0.968583	0.37033	0.00604243	0.292451	0.0981647	0.220335	0.668684
Nfs1	0.565576	0.00341496	0.0914955	0.135133	0.275047	0.725839	0.430443	0.0286511	0.503619	0.229998	0.0496601	0.411542
Efhd1	-0.413248	0.00343134	0.0915571	-0.179651	0.0476932	0.450088	-0.233597	0.103613	0.769018	-0.231133	0.00703453	0.149999
Adamts10	0.356917	0.00342543	0.0915571	0.207816	0.00816524	0.195694	0.149102	0.228456	0.883731	0.240676	0.00111827	0.0436065
Klf12	0.693877	0.0034303	0.0915571	0.538664	0.00044929	0.0294074	0.155213	0.518677	0.928848	0.572871	7.31182e-05	0.00573409
Zmym4	0.649469	0.00344193	0.0917143	0.242557	0.0887418	0.562266	0.406912	0.0714836	0.689551	0.332236	0.0134545	0.224143
Ngly1	0.412012	0.00345602	0.0919642	0.107051	0.235935	0.709875	0.304961	0.0335076	0.529632	0.174261	0.0408354	0.376426
Gnal	-0.718197	0.00348072	0.0923045	-0.315949	0.045447	0.443765	-0.402248	0.107348	0.777097	-0.4046	0.00664198	0.144096
Tmtc1	-0.766994	0.00348301	0.0923045	-0.577173	0.000677622	0.03931	-0.189821	0.475963	0.928848	-0.619007	0.000108221	0.007513
Dnaja3	0.492068	0.00347654	0.0923045	0.185404	0.0862973	0.557562	0.306663	0.0732966	0.693332	0.252989	0.0130741	0.221464
Nat8l	0.486347	0.00348876	0.0923314	-0.0496868	0.641182	0.902001	0.536034	0.00164909	0.166805	0.0684491	0.500177	0.763737
Gm43466	0.293481	0.00349651	0.0924112	0.0928052	0.149928	0.636344	0.200676	0.0496847	0.609339	0.137032	0.0243679	0.298246
Gm31243	-0.444093	0.00350381	0.0924788	-0.383195	0.000103623	0.00976406	-0.060898	0.692969	0.966959	-0.396616	1.96138e-05	0.00200209
Htra2	0.350548	0.0035203	0.0926633	0.205915	0.00780198	0.190699	0.144633	0.235618	0.886646	0.237791	0.00106257	0.0426924
Cntrob	0.328735	0.00351634	0.0926633	0.012019	0.867628	0.973654	0.316715	0.00588015	0.289627	0.0818196	0.231171	0.668684
Bbs9	0.440057	0.0035573	0.093511	0.211122	0.0296234	0.377897	0.228935	0.135528	0.817357	0.261577	0.00420625	0.108598
Atp2b2	-0.653649	0.0035722	0.0937039	-0.553508	0.000142542	0.0121942	-0.100142	0.659812	0.960865	-0.575578	2.30959e-05	0.00224327
Kdelr2	0.371172	0.00357425	0.0937039	-0.03353	0.681051	0.915248	0.404702	0.00189725	0.175454	0.0556617	0.472292	0.743407
Tmem189	0.490811	0.00358426	0.0938403	0.180264	0.0955754	0.570142	0.310547	0.0699603	0.683313	0.248705	0.0147413	0.233457
2900005J15Rik	0.297956	0.00360505	0.0941598	0.00137064	0.983314	0.998103	0.296585	0.00455561	0.253802	0.0667346	0.284039	0.668684
Rragc	0.390406	0.00360612	0.0941598	-0.0592096	0.490694	0.83522	0.449616	0.00105963	0.134691	0.0398807	0.625655	0.843139
Nipsnap2	0.587862	0.00362207	0.0944499	0.0645602	0.617826	0.893306	0.523302	0.0111053	0.359816	0.17989	0.14278	0.608074
Maml3	0.784755	0.00363131	0.0945645	-0.0167489	0.922761	0.984261	0.801504	0.00364386	0.23151	0.159894	0.331778	0.668684
Cep126	-0.773777	0.00366646	0.0950989	-0.564287	0.00104721	0.0534705	-0.20949	0.438122	0.928848	-0.610456	0.000161961	0.0104236
Ifi27l2b	0.0515758	0.00365824	0.0950989	0.00663062	0.559635	0.867794	0.0449452	0.0129973	0.378378	0.016536	0.119683	0.57621
Fam168a	0.652243	0.00366284	0.0950989	0.178612	0.214557	0.694942	0.473631	0.0381755	0.55986	0.282995	0.0370381	0.361844
Dner	-0.859034	0.00369836	0.0957988	-0.643491	0.000774559	0.0428894	-0.215543	0.472777	0.928848	-0.690994	0.000122791	0.00828015
Chd6	0.651006	0.00370496	0.0958425	0.083356	0.561763	0.868695	0.56765	0.0130687	0.379322	0.20846	0.125466	0.587879
Schip1	0.769752	0.00371337	0.0959328	0.194289	0.253246	0.715049	0.575462	0.0331306	0.529357	0.321115	0.0463074	0.399512
Lrrc40	0.341199	0.00372239	0.0960387	-0.0924704	0.220124	0.701908	0.433669	0.000325822	0.0882662	0.00310533	0.965549	0.991338
Gm17233	0.0623394	0.0037286	0.0960717	0.00723786	0.599034	0.885901	0.0551016	0.0119453	0.367538	0.0193816	0.134706	0.601741
Ftx	0.60754	0.00373391	0.0960816	0.437113	0.00124637	0.0600063	0.170427	0.422696	0.928848	0.474673	0.000190637	0.0118028
Dcaf12l1	0.162163	0.00375655	0.0964132	0.0203079	0.57096	0.872345	0.141855	0.0129162	0.377708	0.0515711	0.129993	0.593687
Bex3	0.51372	0.00376657	0.0964132	0.308227	0.00699609	0.179454	0.205493	0.253664	0.89215	0.353515	0.00101142	0.0411841
Ptprs	0.580611	0.00376525	0.0964132	0.208056	0.105742	0.579503	0.372555	0.0675804	0.675603	0.290163	0.0164228	0.24662
Ankrd12	0.656391	0.00376261	0.0964132	0.207798	0.152732	0.638355	0.448593	0.0516396	0.618313	0.306663	0.0252532	0.305027
Prss48	0.203475	0.00382517	0.097785	0.0297575	0.509037	0.8438	0.173718	0.0154267	0.409385	0.068043	0.111379	0.55869
Gm38102	0.122575	0.00384301	0.0980343	0.0290846	0.284554	0.73116	0.0934905	0.0303783	0.513012	0.0496889	0.05369	0.423086
Gm10130	0.354672	0.00384498	0.0980343	-0.00295467	0.97	0.994635	0.357627	0.00432732	0.248248	0.0758622	0.307689	0.668684
Flnb	-0.677344	0.00385072	0.0980527	-0.539451	0.00037937	0.026147	-0.137893	0.561888	0.933535	-0.569841	6.32679e-05	0.00505523
N4bp2l1	0.493175	0.00387871	0.0986365	0.29427	0.00749945	0.186577	0.198905	0.2513	0.89215	0.338106	0.00107795	0.0429041
Prkar2a	0.412911	0.00390248	0.0991118	-0.0504334	0.582083	0.877737	0.463344	0.00155226	0.161909	0.0516825	0.553245	0.798474
Gm44167	-0.456237	0.0039106	0.0991281	-0.238161	0.0192523	0.309765	-0.218075	0.174553	0.84794	-0.286223	0.00280508	0.0827225
Zfp808	0.438083	0.00391329	0.0991281	0.119585	0.219351	0.700949	0.318498	0.0393515	0.568229	0.189778	0.0390115	0.369639
Nf1	0.659569	0.00395016	0.0997067	0.277066	0.059471	0.489342	0.382503	0.100141	0.760602	0.361366	0.009107	0.175621
Cnot6l	0.531025	0.00394203	0.0997067	0.0530669	0.652842	0.904555	0.477958	0.0109676	0.359047	0.158404	0.156746	0.613518
Mbd5	0.743446	0.00395146	0.0997067	0.211858	0.200301	0.681678	0.531588	0.04291	0.578545	0.329014	0.035379	0.354863
Mbd4	-0.486897	0.00398288	0.100117	-0.29248	0.00727944	0.183919	-0.194418	0.257434	0.892937	-0.335327	0.00107582	0.0429041
Haus7	0.124525	0.00398314	0.100117	0.0287692	0.299316	0.743888	0.0957561	0.0296945	0.511201	0.0498728	0.0571862	0.432588
Gm31282	0.246944	0.0039764	0.100117	0.0863853	0.116443	0.59299	0.160558	0.0656425	0.668327	0.121771	0.0191641	0.26487
Dlx4os	-0.530888	0.00400212	0.100336	-0.403277	0.000727241	0.0409966	-0.127611	0.49532	0.928848	-0.431401	0.0001206	0.00818458
Fam120a	0.560547	0.00399978	0.100336	0.299082	0.0170368	0.294072	0.261465	0.186254	0.855028	0.356706	0.00252116	0.0772528
Vezt	0.566936	0.00401865	0.100621	0.174381	0.167764	0.655364	0.392555	0.0503066	0.610977	0.260896	0.0288175	0.323063
Eno3	0.182868	0.00404398	0.101125	0.0197306	0.628198	0.896593	0.163138	0.011923	0.367538	0.0556843	0.150282	0.609943
Gm3510	0.0614194	0.00405238	0.101206	-0.0128467	0.348229	0.762222	0.0742661	0.000695514	0.115501	0.00352067	0.785978	0.921653
1700041G16Rik	0.0837576	0.00405839	0.101226	0.0295951	0.11364	0.592341	0.0541625	0.0677288	0.675603	0.0415319	0.0184412	0.259107
Tcp11l1	0.576476	0.00407702	0.101477	0.376227	0.00367282	0.125372	0.200249	0.325653	0.904694	0.42036	0.000544977	0.0263455
1810026B05Rik	0.459278	0.00407886	0.101477	0.0917304	0.370722	0.764686	0.367547	0.0240749	0.473205	0.172734	0.0744329	0.480796
Vmn2r54	0.107966	0.00411709	0.102298	0.0185242	0.442313	0.808589	0.0894414	0.0196942	0.443574	0.038236	0.0945216	0.523588
Gm6525	0.128088	0.00412824	0.102327	0.00223385	0.937739	0.986802	0.125854	0.00578433	0.289089	0.0299706	0.270375	0.668684
C1qtnf4	0.662677	0.00412876	0.102327	0.0646129	0.662383	0.907843	0.598065	0.0111632	0.359897	0.19642	0.161527	0.619374
Pde4d	0.813032	0.00413577	0.102371	0.28934	0.111835	0.589394	0.523692	0.0693899	0.681537	0.404756	0.0184368	0.259107
Epha5	0.960461	0.00414151	0.102383	0.1764	0.411183	0.789497	0.78406	0.0216237	0.454006	0.349199	0.0866356	0.510662
Gm26633	0.133789	0.00414923	0.102444	0.00239753	0.936064	0.986745	0.131391	0.00583544	0.289619	0.0313546	0.270526	0.668684
Lcp1	-0.442418	0.00417683	0.102995	-0.266671	0.0073891	0.185012	-0.175747	0.262415	0.893894	-0.305404	0.00110461	0.0435581
Srr	0.537694	0.00421492	0.103803	0.125177	0.29868	0.743175	0.412517	0.0311136	0.517367	0.216091	0.0577266	0.433742
Arhgap26	-0.912709	0.0042318	0.103871	-0.817297	8.02204e-05	0.00798316	-0.0954113	0.76815	0.977453	-0.838325	1.67583e-05	0.00174798
Chd3	0.566573	0.00422651	0.103871	0.390003	0.00229399	0.0920664	0.17657	0.379709	0.915954	0.428917	0.000357846	0.0195789
Mir124-2hg	0.582009	0.00423367	0.103871	0.378831	0.00390977	0.130137	0.203178	0.325294	0.904694	0.423609	0.00060201	0.0281111
Fbxo32	0.105613	0.00425103	0.104166	0.0157421	0.505957	0.842478	0.0898707	0.0170153	0.429345	0.0355486	0.112846	0.562078
Tmem38b	0.362831	0.00426796	0.10445	0.0267529	0.742169	0.939817	0.336078	0.00948611	0.341921	0.100821	0.189619	0.641017
Irf3	0.478711	0.00427864	0.10458	0.0742149	0.489385	0.834883	0.404496	0.0178809	0.434357	0.163361	0.107837	0.550923
6430590A07Rik	0.379949	0.00428453	0.104593	0.00319574	0.970074	0.994635	0.376754	0.00554856	0.283311	0.086228	0.285024	0.668684
Tfr2	0.099644	0.00433923	0.105796	-0.00902148	0.686815	0.918122	0.108665	0.00235467	0.196273	0.0149272	0.483493	0.751541
Zkscan2	0.420911	0.00435066	0.105942	0.238994	0.0119439	0.242168	0.181918	0.224939	0.881218	0.279086	0.0017701	0.0595503
Pard3	0.606942	0.00436244	0.106097	0.486442	0.000419348	0.027916	0.1205	0.576948	0.93639	0.512999	7.66128e-05	0.00587753
Lingo2	1.16932	0.00440006	0.106878	-0.0907211	0.730117	0.935677	1.26004	0.00268899	0.205838	0.186977	0.45679	0.73086
Gm16141	0.106483	0.00441402	0.106951	0.0196599	0.412084	0.79069	0.0868229	0.0227298	0.462173	0.0387947	0.0874548	0.511397
Mtpap	0.479466	0.00440958	0.106951	0.0823767	0.445211	0.810493	0.397089	0.020685	0.44919	0.169891	0.0962912	0.526591
Slu7	0.399985	0.00445905	0.107908	0.0871983	0.333468	0.754559	0.312787	0.029034	0.50701	0.156133	0.0667169	0.460142
Eps8l2	-0.546454	0.00448483	0.108263	-0.236224	0.0558959	0.476847	-0.31023	0.112511	0.786848	-0.304595	0.0089735	0.174476
Epha6	0.926285	0.00448316	0.108263	0.564659	0.00719962	0.182612	0.361627	0.274525	0.897912	0.644357	0.00113865	0.0440763
Maff	0.07955	0.00449106	0.108279	-0.00219873	0.902406	0.978787	0.0817487	0.00426803	0.246739	0.0158178	0.351633	0.668684
Crtac1	0.213108	0.00450627	0.108512	0.0221333	0.645149	0.902927	0.190974	0.0125823	0.376407	0.0642219	0.159816	0.617284
4933434E20Rik	0.431476	0.00451191	0.108514	0.0565626	0.56117	0.868695	0.374913	0.0155198	0.410013	0.139189	0.130247	0.593828
Dnah2	0.176047	0.00452664	0.108734	0.0402683	0.311087	0.748054	0.135779	0.031582	0.519581	0.0701925	0.0627887	0.450064
Ylpm1	0.615744	0.00453539	0.10881	0.264337	0.0579202	0.483834	0.351407	0.111093	0.785153	0.341783	0.00924812	0.17698
Gm2974	0.0487351	0.00456434	0.10937	0.00833069	0.449299	0.812686	0.0404044	0.021049	0.44919	0.0172354	0.0932009	0.521969
Htr4	0.0668483	0.00458165	0.10965	0.000248617	0.986865	0.998192	0.0665997	0.00568478	0.287258	0.0149264	0.296026	0.668684
Polr1b	-0.496348	0.00460986	0.110113	-0.557252	1.1685e-06	0.000281377	0.0609048	0.731838	0.972315	-0.54383	4.17689e-07	8.26555e-05
Krit1	0.61139	0.00461226	0.110113	-0.0487562	0.724325	0.933921	0.660146	0.00277784	0.206261	0.0967325	0.461677	0.735034
4930533P14Rik	0.0632148	0.00465887	0.11015	0.000235104	0.986891	0.998192	0.0629797	0.00577636	0.289089	0.0141151	0.296324	0.668684
Med20	0.334519	0.00465802	0.11015	0.0475596	0.530065	0.851687	0.286959	0.0172721	0.430996	0.110802	0.121483	0.580521
Grip1os3	0.313299	0.0046266	0.11015	0.0156282	0.825446	0.964218	0.297671	0.0083887	0.32823	0.0812316	0.22576	0.668684
Wrb	0.332583	0.00465899	0.11015	0.0189183	0.801589	0.957088	0.313665	0.00892898	0.331733	0.0880465	0.215228	0.664919
Acer3	0.622659	0.00465864	0.11015	0.279934	0.0477894	0.450088	0.342725	0.125465	0.802228	0.355467	0.00769996	0.158924
Tmem175	0.568086	0.00464664	0.11015	0.224209	0.0819583	0.549609	0.343877	0.0920224	0.741609	0.299995	0.0135909	0.225175
Nin	0.497589	0.00464518	0.11015	0.100046	0.374565	0.76805	0.397542	0.0264454	0.490788	0.18766	0.0783311	0.490508
5530601H04Rik	0.438085	0.00464469	0.11015	0.0256886	0.795529	0.95535	0.412396	0.00903143	0.333002	0.116576	0.214725	0.664836
Slc22a17	0.54446	0.00467336	0.110356	-0.0237721	0.847099	0.968887	0.568232	0.0038701	0.238881	0.10146	0.386977	0.699313
Gm48809	0.0893312	0.0047259	0.111327	-0.0102442	0.613073	0.89099	0.0995754	0.00208394	0.184761	0.0117011	0.54411	0.792474
Cdc37l1	0.570962	0.00472384	0.111327	-0.0404318	0.754792	0.943948	0.611394	0.00308689	0.217364	0.0943126	0.443113	0.723956
Clk2	0.485077	0.00474798	0.111712	0.21652	0.0498887	0.458309	0.268557	0.124097	0.801761	0.275707	0.00802847	0.162969
Stk17b	-0.670414	0.00477011	0.111842	-0.456745	0.00290292	0.106232	-0.213669	0.375591	0.915954	-0.503836	0.000481887	0.0242363
Chrac1	0.252442	0.00477072	0.111842	-0.021236	0.710943	0.928709	0.273678	0.00277346	0.206261	0.0390796	0.473674	0.744074
Fign	0.666545	0.00476026	0.111842	0.392542	0.0098837	0.216365	0.274003	0.253215	0.89215	0.452929	0.00158982	0.0555491
Il1r2	0.0819353	0.00477708	0.111857	0.0178223	0.338353	0.757526	0.064113	0.0302077	0.511904	0.0319521	0.0688499	0.466058
Lpcat3	0.41161	0.00478552	0.11192	0.30822	0.00108909	0.0550328	0.10339	0.485024	0.928848	0.331006	0.000184449	0.0115891
Hexb	-0.501702	0.00479799	0.112078	-0.667403	1.28803e-08	6.78998e-06	0.165701	0.35886	0.915954	-0.630884	1.00028e-08	3.25845e-06
Slitrk2	0.367533	0.00480959	0.112214	0.222569	0.00807748	0.194268	0.144964	0.273478	0.896775	0.254517	0.00126649	0.0475474
Nfasc	-0.674855	0.00481686	0.11225	-0.364939	0.0178875	0.303303	-0.309916	0.202553	0.866905	-0.433241	0.00276878	0.0821697
Cacna1a	-0.62242	0.00482477	0.1123	-0.47267	0.000937322	0.049816	-0.149749	0.504011	0.928848	-0.505673	0.00015447	0.0100949
4930419G24Rik	0.0518408	0.00483716	0.112454	-0.00717419	0.542819	0.85932	0.059015	0.00172403	0.168981	0.00583205	0.599059	0.82749
Gm13261	0.17059	0.00485457	0.112724	-0.0163474	0.673537	0.912323	0.186937	0.00254788	0.202328	0.0248515	0.50201	0.764576
Lsamp	0.815512	0.00489365	0.113497	0.391492	0.0356833	0.403678	0.42402	0.149993	0.829651	0.484941	0.00575477	0.132447
1700120B22Rik	0.0545615	0.00490224	0.113561	0.0149859	0.228296	0.707148	0.0395757	0.045037	0.590354	0.0237079	0.0413843	0.377866
Phldb1	-0.418591	0.00492501	0.113822	-0.179853	0.0600926	0.489342	-0.238738	0.114722	0.789016	-0.232468	0.00984482	0.184964
Cdk5r1	0.425878	0.00492519	0.113822	0.0634981	0.51295	0.845587	0.36238	0.0189336	0.437402	0.143363	0.118195	0.572823
Gm14204	0.464598	0.004951	0.114283	0.26306	0.0134972	0.257926	0.201537	0.230107	0.883731	0.307477	0.00213519	0.0682939
Gpatch8	0.63727	0.00498592	0.114953	0.0823358	0.571268	0.872448	0.554934	0.0164949	0.423333	0.204637	0.135781	0.603178
Jcad	0.0595056	0.00499594	0.115048	0.012065	0.37458	0.76805	0.0474406	0.0280515	0.500962	0.0225203	0.0773989	0.489036
Neto1	0.0680055	0.00500417	0.115102	0.0166753	0.283147	0.730033	0.0513303	0.0375126	0.554306	0.0279879	0.0554293	0.427236
Thap1	0.256403	0.00502422	0.115427	0.0604592	0.302211	0.744565	0.195944	0.035301	0.54046	0.103643	0.0620769	0.448038
Cenpl	0.0852655	0.00504147	0.115687	0.0209115	0.28347	0.730033	0.064354	0.0376885	0.555642	0.0350944	0.0564231	0.428823
S100a2	0.0509648	0.00505998	0.11571	0.000189545	0.987015	0.998192	0.0507753	0.00625097	0.298106	0.0113798	0.297822	0.668684
Sarm1	0.338663	0.00504846	0.11571	0.113456	0.143316	0.630618	0.225207	0.066897	0.672808	0.163089	0.0254933	0.305924
Gad2	0.632545	0.00506026	0.11571	0.234867	0.105025	0.578192	0.397677	0.0831955	0.71887	0.322511	0.0182841	0.258788
Hrh2	-0.381368	0.00509392	0.115728	-0.153267	0.0797022	0.545471	-0.228101	0.0994927	0.759706	-0.203538	0.0133992	0.223926
Unc5b	-0.388734	0.00509665	0.115728	-0.188871	0.034364	0.397315	-0.199862	0.156528	0.83145	-0.232919	0.00555069	0.129012
Vmn2r86	0.0971964	0.00508843	0.115728	0.0235189	0.290464	0.736258	0.0736775	0.0370741	0.552009	0.0397566	0.058484	0.435543
Gm26781	0.110571	0.00509644	0.115728	-0.0312381	0.217369	0.698253	0.141809	0.000462212	0.105254	1.49699e-05	0.999506	0.999917
Gm12940	0.502207	0.00506964	0.115728	0.252954	0.0282302	0.371722	0.249253	0.171078	0.846365	0.307887	0.00455859	0.11364
Cisd2	0.537556	0.00508633	0.115728	0.13679	0.266301	0.721597	0.400766	0.0402727	0.571356	0.225114	0.052791	0.421016
Gja5	0.074559	0.00510495	0.115782	-0.0145958	0.392443	0.779525	0.0891548	0.00107965	0.134691	0.00505292	0.75548	0.910598
Spock3	0.744734	0.00511653	0.115909	0.355936	0.0374719	0.411615	0.388798	0.150446	0.829651	0.441623	0.00610449	0.136924
A530083I20Rik	0.1182	0.00512869	0.11605	0.0311891	0.249534	0.712119	0.0870105	0.0430402	0.578964	0.0503652	0.0491136	0.409772
Gm13307	0.0434594	0.00515563	0.116255	0.00752291	0.449984	0.812981	0.0359365	0.0232536	0.466172	0.0154429	0.0945818	0.523588
Serinc3	0.454421	0.00515165	0.116255	0.222094	0.0335407	0.394719	0.232327	0.159373	0.834189	0.273296	0.00542893	0.127442
Ankrd11	0.555393	0.00514413	0.116255	0.29033	0.0230556	0.339943	0.265063	0.18881	0.857848	0.348747	0.00360881	0.0993218
Gm45752	0.04689	0.00517227	0.116413	-0.00672953	0.531187	0.852057	0.0536195	0.00178464	0.171561	0.0050876	0.61346	0.835708
C920021L13Rik	0.390454	0.00518037	0.116413	0.196198	0.0290051	0.37641	0.194256	0.171127	0.846365	0.239009	0.00461294	0.114239
Ccdc82	0.36307	0.00519201	0.116413	0.0160894	0.8467	0.968887	0.34698	0.00888367	0.330679	0.09256	0.23961	0.668684
Hspb11	0.389627	0.00519198	0.116413	0.0281152	0.752924	0.943479	0.361512	0.0110485	0.35917	0.107788	0.202204	0.652375
Suco	0.480026	0.00519247	0.116413	0.0487628	0.65769	0.906214	0.431263	0.0138384	0.391253	0.143808	0.167391	0.627974
4631405J19Rik	0.135746	0.0052155	0.116785	-0.0314581	0.312696	0.748054	0.167204	0.000787788	0.122236	0.00539178	0.856413	0.9516
Nox1	0.414349	0.00522103	0.116785	0.0700953	0.460996	0.819009	0.344254	0.0228103	0.462173	0.145965	0.104542	0.542276
Cpeb1	-0.659674	0.00522863	0.116821	-0.64439	2.77632e-05	0.00340579	-0.0152841	0.949151	0.99536	-0.647758	6.88173e-06	0.000854015
4930568G15Rik	0.0812063	0.00523945	0.116928	0.0182356	0.328165	0.751311	0.0629706	0.0335683	0.530162	0.0321136	0.0679366	0.463711
Gm44813	0.155863	0.00524595	0.11694	-0.00841834	0.813943	0.960378	0.164281	0.00399633	0.243536	0.0277874	0.414709	0.707905
2010309G21Rik	0.0464622	0.00529951	0.117596	0.000172799	0.987085	0.998192	0.0462894	0.00653361	0.30474	0.0103745	0.298678	0.668684
Ambra1	0.592871	0.00529143	0.117596	0.135234	0.32117	0.750539	0.457637	0.0345873	0.536268	0.236092	0.0661475	0.458764
Fggy	0.587745	0.00529594	0.117596	0.11169	0.408449	0.787785	0.476056	0.0266737	0.492609	0.216607	0.0905649	0.516832
Trim2	0.635593	0.00529482	0.117596	-0.00930967	0.949165	0.991085	0.644903	0.00561477	0.285943	0.13282	0.336932	0.668684
Npr2	0.292059	0.00531711	0.117719	0.184659	0.0062899	0.170395	0.1074	0.312847	0.903626	0.208329	0.00101683	0.0412556
Grina	0.52042	0.00531293	0.117719	0.230104	0.0551829	0.473742	0.290316	0.126173	0.803119	0.294087	0.00926108	0.17698
Gpr37l1	-0.568905	0.00538106	0.117771	-0.295198	0.0248274	0.352701	-0.273707	0.187596	0.855693	-0.35552	0.00413926	0.107539
Slc16a14	0.0868059	0.0053374	0.117771	-0.00470322	0.813742	0.960378	0.0915091	0.00406413	0.245421	0.0154643	0.414602	0.707905
Pcdha12	0.132291	0.00535802	0.117771	0.0383692	0.20807	0.689195	0.0939219	0.0521429	0.620151	0.0590685	0.0402453	0.37408
Gm16066	0.261489	0.00534482	0.117771	0.104567	0.08292	0.551573	0.156922	0.100273	0.760602	0.139151	0.0143253	0.231369
Btbd6	0.242122	0.00534116	0.117771	0.0642933	0.248804	0.712119	0.177829	0.0445137	0.585857	0.103485	0.049679	0.411542
Stk10	0.269442	0.00538547	0.117771	0.0893624	0.15042	0.636344	0.18008	0.0675927	0.675603	0.12905	0.0278175	0.317903
Fer	0.626761	0.00538588	0.117771	0.420462	0.0038248	0.128335	0.206299	0.366968	0.915954	0.465928	0.000654771	0.0299441
Polr3e	0.367003	0.00533588	0.117771	0.0392137	0.642239	0.90204	0.32779	0.0147111	0.400074	0.111455	0.162298	0.620452
Cdk5rap2	0.404133	0.00537274	0.117771	0.0755213	0.417064	0.792702	0.328612	0.0263453	0.490605	0.147944	0.0923807	0.519954
Ipo7	0.455338	0.00537691	0.117771	0.0631672	0.546811	0.861236	0.392171	0.018717	0.436692	0.149597	0.131341	0.596016
Rnpc3	0.578056	0.00537079	0.117771	0.0336386	0.800378	0.956814	0.544417	0.0102045	0.349537	0.153622	0.222962	0.668684
Psip1	0.538127	0.00542241	0.118437	0.51665	4.05555e-05	0.00465315	0.0214773	0.912898	0.989676	0.521383	9.5862e-06	0.00112766
Zscan18	0.393432	0.00544187	0.118729	-0.0454306	0.616452	0.892584	0.438863	0.00244004	0.199971	0.0512898	0.551596	0.79718
2310016D03Rik	0.374786	0.00545477	0.118768	0.356451	4.82141e-05	0.00534328	0.0183352	0.893415	0.989676	0.360492	1.1603e-05	0.00132087
Gm42609	0.337182	0.00545584	0.118768	0.191398	0.0143337	0.268053	0.145784	0.236959	0.886846	0.223527	0.0023496	0.0731625
Plcxd3	-0.613858	0.00547814	0.118824	-0.179286	0.206104	0.686045	-0.434573	0.0534333	0.627057	-0.275061	0.0404892	0.37503
Gm26843	-0.365389	0.00548887	0.118824	-0.386987	6.58025e-06	0.00106957	0.0215982	0.87149	0.989676	-0.382227	2.00245e-06	0.000307245
9630041A04Rik	0.0439163	0.00547182	0.118824	0.00016333	0.987134	0.998192	0.043753	0.00673658	0.304865	0.009806	0.299279	0.668684
Phf24	0.393614	0.00548702	0.118824	-0.0296882	0.74375	0.940258	0.423302	0.00349204	0.228674	0.0636028	0.460258	0.733903
Srsf11	0.598567	0.00548787	0.118824	-0.0701135	0.611742	0.890117	0.66868	0.00242822	0.199842	0.0772561	0.55603	0.79989
Srsf5	0.505424	0.00551685	0.119297	0.318002	0.00678087	0.177056	0.187423	0.310916	0.903626	0.359308	0.00107462	0.0429041
B230110G15Rik	0.0635146	0.00553273	0.119508	0.0191952	0.191335	0.679487	0.0443194	0.0572162	0.640644	0.0289627	0.0355523	0.355614
B230217O12Rik	0.321744	0.00553931	0.119518	-0.0359688	0.628448	0.896593	0.357712	0.00257325	0.202384	0.0428669	0.543483	0.792051
E130311K13Rik	0.205938	0.00554811	0.119576	0.10717	0.0249307	0.352884	0.0987686	0.19058	0.860727	0.128937	0.00420631	0.108598
Dlst	0.498693	0.00557548	0.119971	0.132669	0.250333	0.712404	0.366025	0.0457423	0.595199	0.213336	0.0500147	0.412532
Mapk10	0.737544	0.00557876	0.119971	0.297349	0.0819839	0.549609	0.440194	0.10387	0.769166	0.394363	0.0144413	0.231858
Gm16183	-0.61393	0.00560018	0.120299	-0.479279	0.00083263	0.0450288	-0.134651	0.549427	0.930662	-0.508955	0.000158612	0.0102499
Zfp664	0.497394	0.00564074	0.121037	0.200585	0.0823008	0.550202	0.296808	0.104388	0.769776	0.265999	0.0144767	0.231858
Cdk16	-0.560536	0.00566323	0.121386	-0.426295	0.00114277	0.0563944	-0.134242	0.513928	0.928848	-0.45588	0.00020966	0.0127328
Sgcb	0.345293	0.00567087	0.121416	0.129018	0.107518	0.580618	0.216274	0.0885544	0.734939	0.176683	0.019023	0.264299
Tex50	0.36569	0.00568672	0.121622	0.0975457	0.250184	0.712404	0.268144	0.0464618	0.59785	0.156642	0.0502253	0.412985
Gys2	0.041055	0.00570921	0.121836	0.000152689	0.987199	0.998192	0.0409023	0.00701577	0.310104	0.00916709	0.300086	0.668684
Platr31	0.274354	0.00570857	0.121836	0.0828936	0.193101	0.679487	0.191461	0.0581157	0.643494	0.125089	0.037458	0.363564
Stk39	0.626584	0.00571627	0.121853	0.127155	0.381727	0.773487	0.499429	0.030639	0.513504	0.237224	0.0846463	0.507159
Twist1	0.0548874	0.00574227	0.122274	0.016194	0.204059	0.684006	0.0386934	0.0557946	0.635206	0.0247216	0.0380112	0.365314
Hpse2	-0.35619	0.00580431	0.123326	-0.288002	0.000572891	0.0348107	-0.0681877	0.602851	0.942649	-0.30303	0.000115697	0.00792806
Gm21954	0.174378	0.00580411	0.123326	0.0404034	0.318918	0.750539	0.133974	0.037475	0.55417	0.0699298	0.0684128	0.464746
Gm10371	0.207509	0.00581978	0.123386	0.057523	0.233422	0.709683	0.149986	0.0502813	0.610977	0.0905782	0.0470385	0.402568
Mtx2	0.461232	0.00581716	0.123386	0.298297	0.00569864	0.161231	0.162935	0.337402	0.906852	0.334206	0.000970212	0.0399674
Znhit2	0.164752	0.00583142	0.123498	0.0267962	0.484202	0.831151	0.137956	0.0235349	0.467099	0.0572002	0.115481	0.567237
Atp6v0a1	0.5728	0.00583911	0.123527	0.370314	0.00573806	0.161231	0.202486	0.337292	0.906847	0.41494	0.000960745	0.0398098
Fam222a	-0.627497	0.00587854	0.12389	-0.377127	0.0102196	0.221482	-0.25037	0.279295	0.898656	-0.432306	0.00175306	0.059365
Efs	0.0404582	0.00588803	0.12389	0.00708938	0.451602	0.813643	0.0333689	0.0258574	0.48871	0.0144435	0.09713	0.52829
Zfp959	0.181561	0.00588298	0.12389	0.0387472	0.359327	0.762222	0.142814	0.0334822	0.529632	0.0702217	0.0793018	0.493887
Gm46102	0.224305	0.00586675	0.12389	0.055462	0.288181	0.734191	0.168843	0.0417385	0.575749	0.0926731	0.061329	0.445329
Myo9a	0.625574	0.00587275	0.12389	-0.0840835	0.563463	0.869214	0.709658	0.00225947	0.190775	0.072317	0.601331	0.828791
Gm30373	-0.411527	0.00592981	0.124303	-0.330828	0.000635307	0.0374428	-0.0806989	0.595007	0.941359	-0.348613	0.000124228	0.00833415
1700029J07Rik	0.192703	0.00592141	0.124303	0.0704129	0.11736	0.59299	0.12229	0.0860692	0.730222	0.0973642	0.0218658	0.282516
Zbtb46	-0.657052	0.00594345	0.124303	-0.833353	1.11009e-07	3.86647e-05	0.176301	0.467212	0.928848	-0.794498	6.60418e-08	1.70533e-05
Igsf3	0.379013	0.00594588	0.124303	0.202517	0.022425	0.336203	0.176497	0.207491	0.8701	0.241414	0.00375686	0.100718
Glrb	0.574301	0.00594256	0.124303	0.324924	0.015681	0.28112	0.249377	0.239727	0.88861	0.379884	0.00264731	0.0797357
Washc5	0.421652	0.00593203	0.124303	0.120194	0.221545	0.702529	0.301458	0.0533558	0.62693	0.186632	0.0441857	0.390153
Zc3h11a	0.163656	0.00597247	0.124725	0.0232918	0.541567	0.857896	0.140365	0.0207515	0.44919	0.0542265	0.13327	0.598966
B3gnt4	0.0382305	0.00600433	0.124791	0.000142184	0.987277	0.998192	0.0380883	0.00736215	0.317503	0.00853642	0.30106	0.668684
Gm47715	0.132275	0.00599395	0.124791	0.0714267	0.0211765	0.326702	0.0608486	0.213496	0.873677	0.084837	0.0037089	0.100057
Shisa6	-0.784918	0.00599749	0.124791	-0.860289	4.01354e-06	0.000790749	0.0753716	0.794859	0.980859	-0.843678	1.41899e-06	0.000234732
Gm10373	0.259986	0.00602041	0.124791	0.160835	0.00840885	0.198565	0.0991518	0.302429	0.902382	0.182687	0.00145006	0.0526647
Rbm26	0.574342	0.00601406	0.124791	0.26789	0.0463198	0.445747	0.306452	0.149401	0.829651	0.335429	0.00796841	0.16239
Pcdh9	0.741023	0.00600227	0.124791	0.303161	0.08021	0.546453	0.437862	0.110439	0.78292	0.399661	0.0144126	0.231718
Akt3	0.668358	0.00601579	0.124791	0.0859892	0.581366	0.877266	0.582369	0.0189291	0.437402	0.214337	0.146605	0.608276
Btbd8	0.436261	0.00603598	0.124981	0.318687	0.00191432	0.0806452	0.117574	0.466085	0.928848	0.344599	0.000350812	0.0193945
Dtna	0.631951	0.00605261	0.125059	0.693465	4.00572e-06	0.000790749	-0.0615139	0.79234	0.980186	0.679908	1.46262e-06	0.000236409
Ankrd45	0.463191	0.00604928	0.125059	0.230155	0.0339989	0.395674	0.233036	0.17425	0.847742	0.281514	0.00586972	0.134402
Cdc40	0.514751	0.00607671	0.125425	0.239851	0.046814	0.448371	0.2749	0.14955	0.829651	0.300436	0.00820417	0.164347
Scyl3	0.365908	0.00609731	0.125584	0.116409	0.174039	0.665094	0.249499	0.0661945	0.671411	0.171396	0.0333726	0.345528
Trip4	0.549459	0.00609547	0.125584	0.171569	0.182099	0.672391	0.377889	0.063892	0.666104	0.254852	0.0358991	0.356573
Them6	0.362267	0.00613015	0.126127	0.0431276	0.610704	0.889669	0.319139	0.0179239	0.434357	0.113462	0.155901	0.612338
Fmn2	0.715672	0.00617209	0.126856	0.428043	0.0110477	0.230959	0.287629	0.278648	0.898345	0.491433	0.00192878	0.0632197
Gcc2	0.520419	0.00618668	0.127022	0.158847	0.192896	0.679487	0.361572	0.0617095	0.656377	0.238534	0.038278	0.366245
D330050G23Rik	0.073065	0.00620507	0.127266	0.0342378	0.046139	0.445519	0.0388271	0.152602	0.829651	0.0427949	0.00788632	0.161251
Phf3	0.588909	0.00625521	0.128025	0.319771	0.0211301	0.326624	0.269138	0.218871	0.875486	0.379086	0.00365773	0.0999338
Snx6	0.516728	0.00625453	0.128025	-0.0989553	0.414161	0.791555	0.615683	0.00146849	0.160915	0.0367343	0.750342	0.908445
Gm49853	0.102372	0.00626958	0.128165	0.0366523	0.127517	0.60771	0.0657193	0.084638	0.725325	0.051136	0.0241466	0.296807
Tpbg	0.0923345	0.00627519	0.128165	0.0217272	0.316018	0.748588	0.0706073	0.0402163	0.571356	0.0372882	0.068535	0.465243
Kctd7	0.160682	0.00629202	0.128374	-0.0112764	0.764799	0.946685	0.171958	0.00423807	0.246739	0.0266213	0.457621	0.731682
Purb	0.578594	0.00629986	0.1284	0.154593	0.255259	0.716772	0.424001	0.049337	0.609052	0.248038	0.0534614	0.422398
Veph1	0.0505	0.00630666	0.128404	0.00608941	0.607363	0.8883	0.0444106	0.0185214	0.436692	0.015877	0.151941	0.610339
Gm16845	0.268157	0.00633177	0.128781	0.0288715	0.646521	0.903299	0.239286	0.0169351	0.429345	0.0816074	0.17045	0.628558
Btg3	0.163148	0.00635414	0.12904	0.10854	0.0049092	0.14727	0.054608	0.368464	0.915954	0.120575	0.00089788	0.0377966
Socs6	0.487692	0.00635772	0.12904	0.0321916	0.778671	0.950695	0.455501	0.0125196	0.376082	0.132579	0.222032	0.668684
Mir99ahg	0.640639	0.00637123	0.12918	0.447547	0.00317079	0.112653	0.193092	0.418112	0.928848	0.490102	0.000600934	0.0281111
Sgk3	0.339658	0.00638206	0.129265	0.150438	0.0602307	0.489881	0.18922	0.135138	0.817153	0.19214	0.010739	0.195305
Trmt1l	0.507719	0.00639293	0.129351	0.134879	0.258837	0.717906	0.37284	0.0492717	0.609052	0.217049	0.0543456	0.425424
A730085K08Rik	0.169041	0.00641682	0.129427	0.0656998	0.0991348	0.57174	0.103341	0.101447	0.761049	0.088475	0.0188996	0.263276
Gm49172	0.101453	0.00642628	0.129427	-0.0076214	0.749399	0.942613	0.109074	0.00416243	0.246739	0.0164174	0.468764	0.741326
Vmn2r29	0.158309	0.00644175	0.129427	-0.0154958	0.677361	0.914065	0.173804	0.00345028	0.228674	0.0228087	0.519721	0.777049
Parp8	0.594899	0.00643077	0.129427	0.347836	0.0134143	0.257647	0.247063	0.265358	0.894032	0.402286	0.0023821	0.0739569
Gfm1	0.406104	0.00646307	0.129427	0.14892	0.119959	0.595975	0.257184	0.0900903	0.737748	0.205601	0.022626	0.286705
Ocel1	0.318128	0.00645932	0.129427	0.0387366	0.604907	0.88804	0.279391	0.0190233	0.437402	0.100311	0.157556	0.614723
Sdr39u1	0.335179	0.00643303	0.129427	0.0379053	0.63069	0.897602	0.297274	0.0178275	0.434357	0.103421	0.165265	0.624074
Smpd1	0.379839	0.00645071	0.129427	0.0766403	0.391406	0.77875	0.303199	0.0328745	0.528208	0.143462	0.0888547	0.514033
Hpgds	0.293048	0.00643399	0.129427	-0.0395636	0.566056	0.870633	0.332612	0.0025092	0.20224	0.0337402	0.606967	0.832055
Max	0.476273	0.00644391	0.129427	0.0366057	0.743892	0.940258	0.439667	0.0137232	0.391253	0.133503	0.20839	0.658908
Ptpn12	0.516351	0.00650302	0.130094	0.270412	0.0268286	0.36326	0.245939	0.202233	0.866905	0.324614	0.00474473	0.116442
Hnrnpdl	0.558817	0.00651102	0.13012	0.0526836	0.688998	0.919201	0.506133	0.0157192	0.411548	0.16423	0.187195	0.639028
Slc6a8	0.350124	0.00657571	0.131279	0.205155	0.01347	0.257834	0.144969	0.268107	0.894032	0.237104	0.00231189	0.0724143
Gm13561	0.124691	0.00659222	0.131339	0.010217	0.728353	0.93527	0.114474	0.0145163	0.398706	0.0354458	0.204132	0.656193
Tmlhe	0.577055	0.00658969	0.131339	0.0510362	0.707737	0.927217	0.526019	0.0152156	0.407105	0.166965	0.195644	0.646704
Gm34105	0.186434	0.00663736	0.132104	0.132618	0.00280074	0.104054	0.053816	0.440347	0.928848	0.144478	0.000541403	0.0262928
Gm50020	0.313631	0.00666083	0.132301	0.117539	0.113396	0.591702	0.196092	0.0954601	0.750786	0.160755	0.0217576	0.282516
Gm960	0.454745	0.00665887	0.132301	0.106027	0.323981	0.750539	0.348718	0.041111	0.574347	0.18288	0.071825	0.47496
Fer1l5	0.0378686	0.00677701	0.133917	-0.00307881	0.731264	0.936158	0.0409474	0.00419334	0.246739	0.00594552	0.473806	0.744074
Bdkrb2	0.0697598	0.00675776	0.133917	0.00517716	0.753812	0.943479	0.0645826	0.0140065	0.392073	0.0194104	0.212807	0.662982
Cldn18	0.0959624	0.00678757	0.133917	0.0108262	0.633768	0.898636	0.0851362	0.0185524	0.436692	0.0295892	0.168566	0.628497
9330154J02Rik	0.0905748	0.00677867	0.133917	-0.00520337	0.808251	0.95958	0.0957781	0.00509631	0.269954	0.015905	0.43485	0.717661
Tmem126b	0.313175	0.00675521	0.133917	0.0355762	0.631217	0.897956	0.277599	0.0185859	0.436692	0.0967559	0.166784	0.627374
Yap1	0.476398	0.00679026	0.133917	0.147526	0.191569	0.679487	0.328871	0.0664315	0.672416	0.220006	0.0390326	0.369639
Etnk1	0.606425	0.00678075	0.133917	0.214151	0.136532	0.620278	0.392274	0.0852759	0.726652	0.300604	0.0264833	0.310497
Mycbp	0.456896	0.00680836	0.134138	0.163509	0.13157	0.613248	0.293388	0.0877325	0.734508	0.228168	0.0256042	0.306296
Yipf4	0.428614	0.00682584	0.134347	0.180657	0.0760531	0.53708	0.247957	0.123908	0.801337	0.235304	0.0141191	0.2296
Pcdhgc4	-0.303765	0.00686441	0.134499	-0.141084	0.0508971	0.460139	-0.162681	0.154518	0.829651	-0.176937	0.00906396	0.17527
Gm44941	0.0583424	0.00686307	0.134499	0.0116564	0.399671	0.783366	0.046686	0.0337828	0.530679	0.0219454	0.090841	0.517594
Ccdc28a	0.37335	0.00686081	0.134499	0.315181	0.000429255	0.0282859	0.0581684	0.678203	0.964296	0.328001	9.05095e-05	0.00663906
Gm4419	0.0777072	0.00687493	0.134499	-0.00604589	0.74285	0.93992	0.0837531	0.00438441	0.249873	0.0124123	0.47694	0.747279
Efnb2	0.440161	0.00687122	0.134499	0.317651	0.00253853	0.0978538	0.12251	0.458794	0.928848	0.344651	0.000491565	0.024443
Tgfb3	0.293835	0.00686627	0.134499	0.0711621	0.307472	0.746209	0.222673	0.0443332	0.585566	0.120237	0.0687536	0.465964
Aldh1b1	-0.186623	0.00689719	0.134657	-0.19311	1.78662e-05	0.0023546	0.00648727	0.92628	0.991662	-0.191681	5.84184e-06	0.00075191
Tbc1d24	0.402113	0.00690372	0.134657	0.202873	0.0341781	0.39672	0.19924	0.187956	0.85576	0.246783	0.00608241	0.136719
Stard7	0.479748	0.00689565	0.134657	0.0797689	0.483533	0.830805	0.399979	0.0271388	0.495825	0.16792	0.118564	0.574086
Srl	-0.502191	0.00693571	0.135092	-0.340572	0.00456534	0.141698	-0.161618	0.392291	0.918235	-0.376191	0.000868958	0.0370954
Psmd12	0.400729	0.00693986	0.135092	0.0996089	0.295558	0.740795	0.30112	0.0464289	0.59785	0.165972	0.0645488	0.454299
Gm11457	0.233091	0.00696096	0.135285	0.0926437	0.0950457	0.570142	0.140447	0.109974	0.78179	0.123597	0.0181969	0.258244
Rnf14	0.515114	0.0069706	0.135285	0.13849	0.258243	0.717906	0.376624	0.0527431	0.623865	0.221494	0.0554691	0.427236
Scn1a	0.640161	0.00697051	0.135285	0.0363817	0.810914	0.959879	0.60378	0.0126605	0.377011	0.169448	0.238738	0.668684
4930458D05Rik	0.0932569	0.00700976	0.13591	0.0338863	0.127141	0.607051	0.0593705	0.0916369	0.740771	0.0469709	0.0249821	0.303397
Slc26a11	-0.38783	0.00705868	0.136181	-0.268736	0.00384379	0.128366	-0.119094	0.415345	0.92754	-0.294983	0.000716954	0.032098
Mccc1os	0.105079	0.0070578	0.136181	0.0486341	0.0525139	0.466007	0.0564446	0.154705	0.829651	0.0610738	0.00973987	0.183807
Fam171b	0.502709	0.00704513	0.136181	0.162007	0.176155	0.666906	0.340702	0.0728157	0.691465	0.237094	0.0359197	0.356573
Msantd2	0.427828	0.00704801	0.136181	0.060138	0.554675	0.865308	0.36769	0.023155	0.466088	0.141173	0.142066	0.608074
Tenm3	1.21069	0.00705365	0.136181	0.421841	0.143773	0.630618	0.788844	0.0845554	0.725325	0.595693	0.0294351	0.326604
Thsd7b	0.190341	0.0070957	0.136398	0.0316927	0.484486	0.831254	0.158649	0.0277299	0.499538	0.0666571	0.120821	0.578664
A530046M15Rik	0.393903	0.00711679	0.136398	0.194282	0.0391013	0.416164	0.199621	0.179768	0.850689	0.238276	0.00713932	0.151168
Gm14399	0.390079	0.00712259	0.136398	0.163652	0.0789927	0.543093	0.226427	0.124637	0.802228	0.213554	0.0147929	0.23375
Ifrd1	0.458192	0.007119	0.136398	0.209851	0.0552751	0.474325	0.248341	0.15148	0.829651	0.264583	0.0102166	0.188767
Peg3	0.574811	0.00712583	0.136398	0.257072	0.0612486	0.492438	0.317739	0.143593	0.826076	0.327098	0.011242	0.201216
Saraf	0.524841	0.00711799	0.136398	0.0826488	0.508639	0.843766	0.442192	0.0261581	0.4903	0.180103	0.12796	0.59151
St7l	0.492572	0.00711769	0.136398	-0.0186457	0.873715	0.973929	0.511218	0.00627218	0.298387	0.094021	0.397981	0.707905
Tjp1	0.678635	0.00709711	0.136398	-0.0291925	0.856616	0.971636	0.707827	0.00600329	0.292451	0.126805	0.408409	0.707905
Txlng	0.514414	0.00714208	0.136575	0.244173	0.0471265	0.449048	0.270241	0.164585	0.839916	0.303731	0.00871964	0.171112
Plekhh2	0.387676	0.00715507	0.136626	0.330287	0.000407951	0.0273439	0.0573886	0.694934	0.967155	0.342935	9.06154e-05	0.00663906
A530058N18Rik	0.368471	0.00716579	0.136626	0.259623	0.00335491	0.11623	0.108848	0.434147	0.928848	0.283612	0.000632194	0.0291002
Ddhd1	0.504678	0.00716068	0.136626	0.217431	0.0714863	0.520859	0.287248	0.132366	0.812911	0.280737	0.0135238	0.224944
Ckb	-0.475402	0.00717335	0.136637	-0.0953253	0.400578	0.784228	-0.380077	0.0349323	0.53837	-0.17909	0.0910969	0.517645
Dap	-0.490695	0.00718579	0.136669	-0.349915	0.00300695	0.108814	-0.14078	0.447641	0.928848	-0.380941	0.000587418	0.0277624
Ppp1r9a	0.649142	0.00719442	0.136669	0.340729	0.0284152	0.371722	0.308414	0.20905	0.870337	0.408699	0.00528478	0.125266
Wsb1	0.448927	0.00719607	0.136669	0.122221	0.254178	0.715298	0.326705	0.0548021	0.632247	0.194224	0.0547534	0.425636
Ppp4r2	0.48366	0.00722494	0.137084	0.172621	0.135487	0.619327	0.311039	0.0896157	0.735671	0.241171	0.0268916	0.312594
Wtap	0.415606	0.00723213	0.137087	-0.00666058	0.946456	0.989962	0.422267	0.00755884	0.322615	0.0864023	0.358009	0.673722
Nup62cl	-0.322839	0.00725585	0.137403	-0.184023	0.0175229	0.299285	-0.138817	0.255975	0.89215	-0.214616	0.0032158	0.0914573
Psmd3	0.419181	0.00727235	0.137582	0.0544027	0.5869	0.879668	0.364779	0.0220135	0.458343	0.134796	0.154143	0.610339
Klhdc2	0.480455	0.00728928	0.137769	0.0678838	0.554315	0.865022	0.412571	0.023854	0.471033	0.15881	0.143588	0.608074
Gm31456	0.0487838	0.00730773	0.137984	0.0110026	0.345617	0.761982	0.0377812	0.0414611	0.574883	0.0193291	0.0756175	0.484335
Tmem35a	0.325722	0.00733152	0.138299	-0.10995	0.158663	0.64381	0.435671	0.000475228	0.105254	-0.0139327	0.851103	0.949687
Ddx28	0.146604	0.00739074	0.139237	0.0635797	0.0707521	0.517829	0.0830239	0.135862	0.817644	0.0818772	0.0135742	0.225075
Cmtr2	0.0978982	0.00740268	0.139237	0.0128433	0.583699	0.87822	0.085055	0.0225256	0.460411	0.0315884	0.154075	0.610339
Eno1	0.459572	0.00740056	0.139237	0.285554	0.00986095	0.216166	0.174017	0.318228	0.904565	0.323906	0.00183803	0.0610963
A330008L17Rik	0.475397	0.00741262	0.13929	0.0727807	0.522618	0.849007	0.402616	0.0261479	0.4903	0.161513	0.134449	0.601231
Bcl2l10	0.0695251	0.00743798	0.139364	0.00810644	0.626423	0.895841	0.0614186	0.0204518	0.44919	0.0216424	0.168228	0.628497
Acadsb	0.476154	0.00743549	0.139364	0.120097	0.292711	0.739231	0.356058	0.0494315	0.609052	0.198568	0.0652661	0.456238
Apbb2	0.775355	0.00742976	0.139364	0.116948	0.528901	0.851019	0.658407	0.0257971	0.488044	0.262053	0.135939	0.603178
Tex22	0.101106	0.00747186	0.139864	-0.015389	0.52545	0.850022	0.116495	0.00260003	0.203293	0.0102852	0.656079	0.859494
Scg5	0.551905	0.00751857	0.140406	0.526892	8.64041e-05	0.00835917	0.0250128	0.905014	0.989676	0.532405	2.24229e-05	0.00219806
Zfp275	0.165065	0.00752239	0.140406	0.0280821	0.478288	0.827707	0.136983	0.0295827	0.510291	0.0582716	0.119938	0.576757
Rnf207	0.411769	0.00750916	0.140406	0.273173	0.00599463	0.166798	0.138596	0.37575	0.915954	0.303718	0.00114196	0.044124
Gm45188	0.121146	0.0075539	0.140591	0.00533392	0.854418	0.970789	0.115812	0.0123688	0.374616	0.0308576	0.262949	0.668684
Tap2	0.220005	0.00755121	0.140591	0.0180011	0.733128	0.936959	0.202004	0.0162299	0.418334	0.0625206	0.212051	0.662529
Gm28379	0.379927	0.00754207	0.140591	0.0763662	0.402418	0.785398	0.303561	0.0362023	0.546889	0.143267	0.0959433	0.525995
Spata16	0.0818618	0.00756861	0.14073	0.00278262	0.887379	0.976213	0.0790792	0.011511	0.361548	0.0202108	0.276896	0.668684
Cdh18	-0.814491	0.0075797	0.140789	-0.743406	0.000174031	0.0143227	-0.0710853	0.81844	0.986169	-0.759072	4.52798e-05	0.00391329
Nefm	0.524825	0.00758623	0.140789	0.329652	0.00931316	0.209761	0.195174	0.32846	0.904694	0.372666	0.00176443	0.0594905
Tal1	0.0805633	0.0076734	0.14162	-0.00324	0.867163	0.973654	0.0838034	0.00665303	0.30474	0.0152293	0.407417	0.707905
Acp4	0.0805633	0.0076734	0.14162	-0.00324	0.867163	0.973654	0.0838034	0.00665303	0.30474	0.0152293	0.407417	0.707905
Pipox	0.0805633	0.0076734	0.14162	-0.00324	0.867163	0.973654	0.0838034	0.00665303	0.30474	0.0152293	0.407417	0.707905
4932435O22Rik	0.0805633	0.0076734	0.14162	-0.00324	0.867163	0.973654	0.0838034	0.00665303	0.30474	0.0152293	0.407417	0.707905
Gm35166	0.182747	0.0076818	0.14162	0.0263324	0.549158	0.861915	0.156415	0.0252634	0.484165	0.0608044	0.144328	0.608158
Mecr	0.518821	0.00767954	0.14162	0.238973	0.0562283	0.477383	0.279848	0.157404	0.832701	0.300648	0.0107389	0.195305
Phb2	0.366791	0.00766649	0.14162	-0.0144373	0.869949	0.973654	0.381228	0.00669118	0.304865	0.0695811	0.404377	0.707905
Tgif2	0.0808857	0.00770124	0.141844	0.00137773	0.943549	0.988874	0.0795079	0.0103173	0.351137	0.0189004	0.304362	0.668684
Gm17529	0.210488	0.00773251	0.142285	0.0758022	0.135346	0.619017	0.134686	0.0940225	0.746648	0.105485	0.0279237	0.318051
Apmap	0.423993	0.00774635	0.142397	0.168672	0.0992404	0.572011	0.25532	0.115025	0.789987	0.224942	0.0195583	0.267524
Zfp777	0.346977	0.00775318	0.142397	0.0618781	0.459072	0.81812	0.285098	0.031867	0.521885	0.124711	0.113471	0.563204
Gm44808	0.0752426	0.00776195	0.142424	-0.00302602	0.867356	0.973654	0.0782686	0.0067323	0.304865	0.0142235	0.407639	0.707905
Prrt4	-0.257245	0.00777479	0.142526	-0.206874	0.000945215	0.0499632	-0.0503713	0.607775	0.944326	-0.217975	0.000211189	0.01274
9830144P21Rik	0.274176	0.00779037	0.142676	0.0854199	0.196585	0.679487	0.188756	0.0719791	0.689551	0.12702	0.0418756	0.379977
Zfp646	0.23924	0.00779765	0.142676	-0.0111443	0.846695	0.968887	0.250384	0.00643823	0.304062	0.0440376	0.420799	0.708943
Coq4	0.271738	0.00781128	0.142792	0.0229168	0.726397	0.934529	0.248821	0.0169887	0.429345	0.0777541	0.209946	0.660228
Wscd2	-0.64847	0.00784462	0.143133	-0.273356	0.0812425	0.54861	-0.375114	0.130598	0.809311	-0.356027	0.016211	0.245266
Htr2b	0.235127	0.00784455	0.143133	0.0259997	0.646577	0.903299	0.209128	0.0204516	0.44919	0.0720891	0.178782	0.631233
Traf3ip1	0.364556	0.00785736	0.143232	0.0626295	0.476441	0.826999	0.301926	0.0308236	0.513504	0.129171	0.119414	0.575831
Ubald1	-0.413516	0.00792077	0.144118	-0.446257	1.1187e-05	0.00159272	0.0327406	0.835947	0.989676	-0.439041	3.97038e-06	0.000553084
Pou6f1	0.391019	0.00791709	0.144118	0.190383	0.0444718	0.440987	0.200637	0.180254	0.850689	0.234601	0.00839815	0.167126
Fancc	0.513807	0.00793829	0.144302	0.166871	0.179359	0.670829	0.346936	0.0782966	0.707185	0.243331	0.0379998	0.365314
Bcap31	0.454808	0.00795907	0.144545	0.192898	0.0799573	0.545892	0.26191	0.133042	0.813445	0.25062	0.0156827	0.241854
Recql5os1	0.0800678	0.00799704	0.1451	-0.0215523	0.265973	0.721354	0.10162	0.00102572	0.134008	0.000843604	0.963486	0.990861
Opn3	-0.560081	0.00800575	0.145123	-0.372053	0.00634371	0.170504	-0.188028	0.380886	0.915954	-0.413492	0.00127645	0.0477519
5830428M24Rik	0.0413491	0.00804085	0.145296	0.00925147	0.355337	0.762222	0.0320976	0.04349	0.580131	0.0163254	0.0781958	0.490508
Cyp7b1	0.13781	0.00805255	0.145296	0.0416654	0.212045	0.692298	0.0961445	0.06945	0.681537	0.0628546	0.0466223	0.400966
Dusp15	-0.522138	0.00804132	0.145296	-0.699708	6.82443e-08	2.61001e-05	0.177571	0.375002	0.915954	-0.660574	5.62487e-08	1.48876e-05
Srpk2	0.561494	0.00804811	0.145296	0.191334	0.159691	0.645262	0.37016	0.0861309	0.730333	0.272913	0.0328421	0.34402
Nkiras1	0.480892	0.00803789	0.145296	-0.00170361	0.988314	0.998192	0.482596	0.00921761	0.33817	0.104655	0.342496	0.668684
Tmem8	0.181183	0.00808777	0.145797	0.0557571	0.204272	0.684006	0.125425	0.0717816	0.689551	0.0833995	0.0442454	0.390441
Fli1	0.0625946	0.00811296	0.146116	-0.000683846	0.964016	0.993508	0.0632784	0.00880105	0.32823	0.013262	0.353518	0.669978
Plekhg4	0.0719144	0.00812692	0.146232	0.0357133	0.0410933	0.423015	0.0362011	0.19011	0.859667	0.0436916	0.00770827	0.158924
Nell1	-0.874872	0.00815103	0.146266	-0.992976	4.31919e-06	0.000834116	0.118105	0.725029	0.971347	-0.966947	1.88988e-06	0.000294238
Wdr6	0.238055	0.00816435	0.146266	0.0257141	0.655878	0.90564	0.212341	0.0207373	0.44919	0.0725116	0.184129	0.636762
Rab27a	0.301511	0.00817381	0.146266	0.0817152	0.264067	0.719863	0.219796	0.0583803	0.643578	0.130156	0.058872	0.436199
Ero1l	0.410973	0.00815578	0.146266	0.167478	0.0934584	0.567602	0.243495	0.123432	0.800911	0.221142	0.0185989	0.260185
Rcor3	0.455947	0.00817323	0.146266	0.0930074	0.400338	0.783886	0.36294	0.0388636	0.565276	0.172995	0.0974831	0.529073
Gucy1a2	0.686877	0.0081496	0.146266	0.232067	0.163942	0.652057	0.45481	0.0852682	0.726652	0.332302	0.0348529	0.35276
Rp9	0.518369	0.0081908	0.146436	0.308178	0.0147324	0.272893	0.210191	0.291461	0.89914	0.354502	0.00284938	0.0836942
Gm49958	0.167028	0.00823646	0.147117	0.0164574	0.684724	0.917041	0.150571	0.019572	0.442532	0.0496415	0.196138	0.647256
Tmx2	0.482091	0.008247	0.147171	0.0666276	0.569125	0.871835	0.415463	0.0255964	0.485659	0.158191	0.152559	0.610339
Gria3	-0.658597	0.00826008	0.147269	-0.582262	0.000318254	0.0227601	-0.0763351	0.76304	0.977264	-0.599085	7.56532e-05	0.00587753
Ckap4	0.413181	0.00827693	0.147435	0.215663	0.0322765	0.388662	0.197518	0.214413	0.873677	0.259194	0.00615377	0.137331
Pcdhga8	0.0967858	0.00829282	0.14746	0.00958323	0.683525	0.916614	0.0872026	0.0197446	0.444114	0.0288017	0.195413	0.646415
Gm42948	0.239557	0.00829345	0.14746	0.100398	0.0852272	0.556423	0.139159	0.13174	0.811109	0.131067	0.0171805	0.251403
Pcolce2	0.375728	0.00830799	0.147584	0.135313	0.138959	0.622719	0.240415	0.0970817	0.753514	0.188298	0.0286636	0.322488
Gm30684	0.096242	0.00833472	0.147924	0.0473307	0.0437646	0.436789	0.0489113	0.187354	0.855693	0.0581102	0.00853916	0.168822
Gm37305	0.134339	0.00836608	0.148077	0.0371213	0.256282	0.717603	0.0972175	0.0609982	0.65408	0.0585469	0.0582096	0.434582
Armcx4	0.178701	0.00835353	0.148077	-0.0122855	0.777328	0.949984	0.190986	0.00582977	0.289619	0.0298057	0.470906	0.742712
Adam9	0.392635	0.00836019	0.148077	0.192689	0.0442876	0.44028	0.199945	0.18664	0.855028	0.236755	0.00851119	0.168584
Srsf2	0.506066	0.00839814	0.148107	0.35246	0.00447759	0.13996	0.153606	0.431013	0.928848	0.386313	0.000893568	0.0377653
Spcs2	0.446247	0.008387	0.148107	0.193047	0.0761134	0.537151	0.2532	0.141498	0.825086	0.24885	0.0151382	0.236907
Nup43	0.282851	0.00839131	0.148107	-0.020659	0.763973	0.946588	0.30351	0.00566589	0.287258	0.0462312	0.477662	0.748021
Tmem59	0.537152	0.00838903	0.148107	0.0536508	0.681364	0.915363	0.483501	0.0200458	0.447873	0.160209	0.195085	0.646296
Nhsl2	-0.606607	0.00844963	0.148109	-0.302995	0.0409476	0.422443	-0.303612	0.194901	0.861219	-0.369908	0.00814851	0.164347
Syndig1	-0.889409	0.00845373	0.148109	-0.663486	0.00237613	0.0942002	-0.225923	0.51019	0.928848	-0.713277	0.000516539	0.0254354
Morn1	0.337964	0.00847461	0.148109	0.29785	0.00034733	0.0241953	0.0401149	0.758297	0.976051	0.30669	8.05481e-05	0.006113
Fam111a	0.114592	0.00846539	0.148109	0.045422	0.104385	0.578192	0.0691701	0.118334	0.792453	0.0606663	0.021537	0.281671
Pgam1	0.449386	0.008476	0.148109	0.370625	0.000801658	0.0437993	0.0787616	0.6496	0.95717	0.387983	0.000181261	0.0114911
Gm29536	0.165854	0.00842903	0.148109	0.0733865	0.0698672	0.516949	0.0924678	0.148793	0.829651	0.0937653	0.0141112	0.2296
B230334C09Rik	0.133089	0.00848183	0.148109	-0.00325682	0.919972	0.983236	0.136345	0.00830915	0.32823	0.0267922	0.384584	0.697639
Pdlim7	0.363724	0.00846708	0.148109	0.168885	0.0573548	0.481785	0.194839	0.165558	0.841141	0.211826	0.0111108	0.199712
Skil	0.373864	0.00846533	0.148109	0.137014	0.133102	0.615639	0.23685	0.101254	0.761049	0.189213	0.0274332	0.31508
Lnpk	0.546628	0.00844613	0.148109	0.221824	0.0963378	0.570386	0.324804	0.124053	0.801744	0.293407	0.0195913	0.26766
Ralb	0.404914	0.00848158	0.148109	0.0439541	0.655887	0.90564	0.36096	0.0214462	0.452225	0.123506	0.185197	0.636762
Gdf11	-0.303144	0.00852284	0.148199	-0.117089	0.113821	0.592568	-0.186055	0.112625	0.786848	-0.158093	0.0234637	0.292076
Csad	-0.647833	0.00853254	0.148199	-0.58765	0.000236726	0.0178276	-0.0601829	0.809839	0.98429	-0.600914	6.13721e-05	0.00499805
Tnni1	0.0588033	0.00852894	0.148199	-0.00302511	0.832845	0.966001	0.0618284	0.00681195	0.306853	0.0106012	0.433038	0.716035
Gm29107	0.140477	0.00851981	0.148199	0.0408349	0.233556	0.709691	0.0996419	0.0669186	0.672808	0.0627948	0.0522316	0.419063
Cep78	0.449159	0.00851415	0.148199	0.26705	0.0152278	0.277222	0.18211	0.293936	0.899189	0.307185	0.00297083	0.0862289
Kat6a	0.509768	0.0085011	0.148199	0.07389	0.552014	0.863435	0.435878	0.0273626	0.497144	0.169953	0.148217	0.609295
Adcy8	0.640922	0.0085502	0.148241	0.30835	0.0492615	0.457011	0.332572	0.179721	0.850689	0.381645	0.00988083	0.185049
Asic2	0.899023	0.00854335	0.148241	0.412127	0.0608766	0.492224	0.486896	0.161448	0.835812	0.519434	0.0124245	0.214757
Gm36669	0.0511284	0.0085794	0.148616	-0.00205623	0.869049	0.973654	0.0531847	0.00746544	0.32003	0.00966507	0.409606	0.707905
Gm15083	-0.628499	0.00860803	0.148642	-0.366444	0.0174523	0.298602	-0.262055	0.281164	0.89914	-0.424198	0.00351302	0.0973934
Eif5	-0.527253	0.00859909	0.148642	-0.563226	1.66887e-05	0.00223758	0.0359734	0.859859	0.989676	-0.555298	5.91685e-06	0.000754719
Nlrp4f	0.0435444	0.00859927	0.148642	-0.00632221	0.55195	0.863404	0.0498667	0.00327722	0.223446	0.00466784	0.638486	0.849524
Triqk	0.267573	0.00861139	0.148642	0.153697	0.0191775	0.309139	0.113876	0.271365	0.89553	0.178794	0.00378938	0.10106
Cage1	0.201134	0.00870316	0.150075	0.136351	0.0058696	0.164256	0.0647832	0.405599	0.923879	0.150628	0.00121881	0.0462178
Pxmp4	0.315158	0.00870982	0.150075	0.111841	0.147284	0.634985	0.203317	0.0964126	0.752492	0.15665	0.0310008	0.333819
Arnt2	0.344551	0.00874657	0.150575	-0.00456166	0.956825	0.992697	0.349113	0.00931459	0.338226	0.0723788	0.363096	0.678989
Clec4n	0.0483361	0.00876336	0.150638	-0.00194393	0.86941	0.973654	0.05028	0.00763075	0.32356	0.00913722	0.410031	0.707905
Smarca2	0.58277	0.00877142	0.150638	0.279493	0.0507398	0.460139	0.303277	0.179915	0.850689	0.346332	0.0100691	0.186761
Napg	0.47049	0.00877337	0.150638	0.0661821	0.565423	0.870311	0.404308	0.0272314	0.496401	0.155287	0.153263	0.610339
C9orf72	0.279981	0.00878192	0.150652	0.17764	0.00994907	0.217016	0.102341	0.345917	0.910292	0.200195	0.00202189	0.0657626
Dtnb	0.566753	0.00881428	0.150942	0.209177	0.132421	0.614971	0.357576	0.104477	0.769776	0.287983	0.0279155	0.318051
Atp11b	0.515303	0.00881249	0.150942	0.027342	0.828406	0.965034	0.487962	0.0151146	0.405613	0.134883	0.258367	0.668684
Agps	0.445981	0.0088431	0.151302	0.0826536	0.449434	0.812686	0.363327	0.0364231	0.547269	0.162727	0.114749	0.56591
Tbc1d5	0.627655	0.00888342	0.151806	0.47864	0.00203318	0.0843802	0.149015	0.540838	0.929736	0.511482	0.000448416	0.0229897
Zswim6	0.580044	0.00888808	0.151806	0.278552	0.0508376	0.460139	0.301492	0.181201	0.850899	0.344997	0.0103115	0.190104
D830050J10Rik	0.0706481	0.00889797	0.151841	0.0138316	0.424687	0.796884	0.0568165	0.0390307	0.56686	0.0263533	0.106175	0.547127
Cth	0.0458908	0.00895431	0.151873	-0.00184558	0.869778	0.973654	0.0477364	0.00780245	0.323802	0.00867498	0.410466	0.707905
C3ar1	0.0458908	0.00895431	0.151873	-0.00184558	0.869778	0.973654	0.0477364	0.00780245	0.323802	0.00867498	0.410466	0.707905
Erp27	0.0458908	0.00895431	0.151873	-0.00184558	0.869778	0.973654	0.0477364	0.00780245	0.323802	0.00867498	0.410466	0.707905
6030442E23Rik	0.0458908	0.00895431	0.151873	-0.00184558	0.869778	0.973654	0.0477364	0.00780245	0.323802	0.00867498	0.410466	0.707905
Irf8	0.0458908	0.00895431	0.151873	-0.00184558	0.869778	0.973654	0.0477364	0.00780245	0.323802	0.00867498	0.410466	0.707905
Rtkn2	0.0458908	0.00895431	0.151873	-0.00184558	0.869778	0.973654	0.0477364	0.00780245	0.323802	0.00867498	0.410466	0.707905
Retreg1	0.552819	0.00891856	0.151873	-0.0734531	0.587963	0.88041	0.626272	0.00378449	0.236591	0.0645701	0.616055	0.837532
Mosmo	0.430645	0.00899635	0.151909	0.357485	0.00081445	0.0443739	0.0731597	0.662156	0.961813	0.373609	0.000189378	0.0117592
Tmem53	0.137692	0.00897698	0.151909	0.0387832	0.251598	0.712757	0.0989087	0.0653674	0.668327	0.0605816	0.0578646	0.433862
Gm48239	0.250761	0.0089668	0.151909	0.109828	0.075075	0.533453	0.140933	0.14883	0.829651	0.140888	0.0152944	0.238643
Fam78a	0.126794	0.00900319	0.151909	-0.0284616	0.360867	0.762222	0.155255	0.00179652	0.17177	0.00575497	0.846254	0.947319
Zpbp	0.327163	0.00898512	0.151909	0.158061	0.0497899	0.458309	0.169102	0.184269	0.853263	0.19533	0.00989459	0.185078
Gm9967	0.18611	0.0089978	0.151909	-0.0630381	0.168349	0.656453	0.249148	0.000655022	0.115428	-0.00812862	0.852213	0.950224
Skint11	-0.289549	0.00916039	0.152062	-0.0217727	0.759922	0.945443	-0.267776	0.0182066	0.436053	-0.0807876	0.23162	0.668684
Arhgap5	-0.74273	0.00919755	0.152062	-0.5901	0.00138554	0.0648849	-0.152631	0.59823	0.942258	-0.623738	0.000316805	0.0178405
Gm12353	0.559135	0.00919737	0.152062	0.655196	3.0569e-06	0.000655219	-0.0960615	0.659518	0.960834	0.634025	1.48583e-06	0.000236549
Gm4681	-0.490412	0.0090964	0.152062	-0.506391	3.53287e-05	0.00422753	0.0159793	0.933299	0.992637	-0.502869	1.21964e-05	0.00137365
Gm43803	0.0331582	0.00912582	0.152062	0.00624293	0.444164	0.809828	0.0269153	0.0378884	0.557746	0.0121748	0.102589	0.537747
Ndst1	-0.482815	0.00915734	0.152062	-0.515603	1.95968e-05	0.00253136	0.0327879	0.861648	0.989676	-0.508377	7.1131e-06	0.000875655
Gm43735	0.0434517	0.00917982	0.152062	-0.00174749	0.870203	0.973654	0.0451992	0.00800538	0.325302	0.00821391	0.410973	0.707905
Gm42375	0.0434517	0.00917982	0.152062	-0.00174749	0.870203	0.973654	0.0451992	0.00800538	0.325302	0.00821391	0.410973	0.707905
Olfr715b	0.0434517	0.00917982	0.152062	-0.00174749	0.870203	0.973654	0.0451992	0.00800538	0.325302	0.00821391	0.410973	0.707905
Lsp1	0.0434517	0.00917982	0.152062	-0.00174749	0.870203	0.973654	0.0451992	0.00800538	0.325302	0.00821391	0.410973	0.707905
Gm15898	0.0434517	0.00917982	0.152062	-0.00174749	0.870203	0.973654	0.0451992	0.00800538	0.325302	0.00821391	0.410973	0.707905
D030018L15Rik	0.0434517	0.00917982	0.152062	-0.00174749	0.870203	0.973654	0.0451992	0.00800538	0.325302	0.00821391	0.410973	0.707905
Gm50304	0.0434517	0.00917982	0.152062	-0.00174749	0.870203	0.973654	0.0451992	0.00800538	0.325302	0.00821391	0.410973	0.707905
4930598N05Rik	0.0538051	0.00907006	0.152062	0.00688984	0.602374	0.887115	0.0469152	0.0257098	0.486863	0.0172294	0.164861	0.623857
Gm30124	0.0448482	0.0090959	0.152062	-0.00644559	0.558897	0.867454	0.0512938	0.00355233	0.228674	0.00485897	0.637881	0.849401
Gm38025	0.0498572	0.00917161	0.152062	-0.00854106	0.486537	0.832852	0.0583983	0.00286943	0.20806	0.00432926	0.707601	0.886762
Zdbf2	0.287654	0.00908214	0.152062	0.216654	0.00237266	0.0942002	0.0710008	0.526137	0.928848	0.232301	0.000531406	0.0259861
Dnase2a	0.31679	0.00902066	0.152062	0.211456	0.00692178	0.178353	0.105333	0.392845	0.918235	0.234671	0.00143585	0.0523282
Ctps2	0.325551	0.00910171	0.152062	0.171022	0.0333218	0.393427	0.154529	0.2234	0.87993	0.205079	0.00656116	0.143076
Ap3m2	0.327339	0.00919932	0.152062	0.0965485	0.231493	0.708111	0.23079	0.0713834	0.689274	0.147412	0.0519046	0.417919
Msmo1	0.310625	0.00903073	0.152062	0.0723125	0.343554	0.761674	0.238312	0.0493313	0.609052	0.124834	0.0828205	0.502188
Dcun1d3	0.379233	0.00905443	0.152062	0.0909704	0.329263	0.752008	0.288262	0.0515324	0.618167	0.1545	0.0787279	0.491881
Yipf6	0.300987	0.00904131	0.152062	-0.0415256	0.574433	0.874653	0.342513	0.00369332	0.23389	0.0339604	0.627428	0.844069
Slc25a28	0.345971	0.00906588	0.152062	-0.00188536	0.982306	0.997634	0.347856	0.0102146	0.349537	0.0747782	0.351709	0.668684
Gm30934	0.0638608	0.0092092	0.152096	-0.00597508	0.703985	0.925971	0.0698358	0.00535548	0.277079	0.00941595	0.526155	0.780475
Gm5570	0.120387	0.00921998	0.152145	0.0438904	0.139529	0.622752	0.0764961	0.104083	0.769776	0.0607493	0.0304494	0.331654
Gm14022	0.0529615	0.00926171	0.152576	0.00542043	0.677932	0.914143	0.0475411	0.0220564	0.458343	0.0158979	0.193677	0.644221
Tspan7	0.583515	0.00925417	0.152576	0.208471	0.14781	0.635929	0.375045	0.100346	0.760602	0.291126	0.031787	0.338062
Inpp1	-0.53164	0.00926998	0.152583	-0.421924	0.00141823	0.0661782	-0.109716	0.597059	0.94189	-0.446104	0.000324042	0.0181194
Trpm6	0.0673453	0.00929964	0.152942	-0.00133685	0.935827	0.986745	0.0686821	0.00942837	0.341188	0.0137999	0.378796	0.692568
Golga5	0.435895	0.00931382	0.153046	0.124655	0.246743	0.710239	0.31124	0.0683256	0.677691	0.193249	0.0566942	0.430266
Gm45267	0.114526	0.00939004	0.154166	-0.0170376	0.546889	0.861282	0.131563	0.00354713	0.228674	0.0119575	0.656757	0.859839
Fam49b	0.488032	0.00939777	0.154166	0.142608	0.237177	0.709875	0.345424	0.0710943	0.687844	0.218735	0.054774	0.425636
Kcnq1ot1	0.799327	0.00940903	0.154221	0.0810543	0.681372	0.915363	0.718273	0.022196	0.459102	0.239354	0.200593	0.651086
Zfp773	0.0547152	0.00943354	0.154493	0.00827989	0.540265	0.857016	0.0464353	0.0307509	0.513504	0.0185137	0.14418	0.608158
Gm12781	-0.181648	0.00947183	0.15486	-0.116908	0.00964267	0.213728	-0.0647397	0.362893	0.915954	-0.131176	0.0020497	0.0662602
Chmp5	0.374949	0.00947084	0.15486	0.0369832	0.689865	0.919427	0.337966	0.0219067	0.457619	0.111467	0.202723	0.65354
Klhdc10	0.538208	0.00954572	0.155937	0.121549	0.361697	0.762222	0.416659	0.0489656	0.609052	0.213376	0.0894231	0.514663
Angptl1	0.221708	0.00958911	0.156515	0.0994089	0.070937	0.517829	0.122299	0.160178	0.835253	0.126362	0.0149098	0.234776
Dtwd2	0.302088	0.00962009	0.156634	0.155042	0.0389863	0.416164	0.147046	0.215237	0.874514	0.187449	0.00782603	0.16057
Spink10	0.401641	0.00962048	0.156634	0.143257	0.150583	0.636344	0.258383	0.101801	0.761948	0.200202	0.0329076	0.34402
Apc	0.554082	0.00961837	0.156634	0.211854	0.123426	0.602005	0.342228	0.116128	0.790686	0.287277	0.0263591	0.310071
B130046B21Rik	0.154274	0.0096331	0.156709	0.0677512	0.0770802	0.538325	0.086523	0.153586	0.829651	0.0868199	0.0163431	0.246122
Arhgef9	0.56321	0.00965315	0.156773	0.407458	0.00375896	0.127069	0.155751	0.481182	0.928848	0.441784	0.000817892	0.0357073
Sgcz	0.968717	0.00965091	0.156773	0.237468	0.322915	0.750539	0.73125	0.0551956	0.633718	0.398627	0.0796268	0.494451
Olfr1423	0.0986882	0.00969084	0.157254	-5.82135e-05	0.998102	0.999484	0.0987464	0.0112841	0.360303	0.0217044	0.350191	0.668684
Myo19	0.219728	0.00971304	0.157366	0.0541045	0.321174	0.750539	0.165623	0.0557585	0.635206	0.0906059	0.0789709	0.492619
Dpagt1	0.305295	0.00971387	0.157366	-0.03981	0.599104	0.885938	0.345105	0.00427572	0.246739	0.0362472	0.613417	0.835708
Mfap1a	0.394164	0.00974747	0.15778	0.261637	0.0078517	0.190786	0.132527	0.392488	0.918235	0.290845	0.0016364	0.056524
Tut7	0.456913	0.009757	0.157803	0.127992	0.259488	0.718255	0.328921	0.0677998	0.675603	0.200482	0.0608734	0.443389
Mapt	-0.54293	0.00987907	0.158516	-0.529106	0.000109675	0.00995306	-0.0138239	0.948427	0.99536	-0.532153	3.02746e-05	0.00278711
Gm15689	0.106599	0.00997076	0.158516	0.078834	0.00319429	0.112667	0.0277648	0.508883	0.928848	0.084953	0.000703832	0.031641
Sgcg	0.0566353	0.00982805	0.158516	0.0202973	0.149816	0.636344	0.0363381	0.103696	0.769128	0.0283058	0.0317362	0.338019
Crisp4	0.0373127	0.00997327	0.158516	-0.0015006	0.871629	0.973654	0.0388133	0.00872063	0.32823	0.00705341	0.412695	0.707905
Ptpn7	0.0373127	0.00997327	0.158516	-0.0015006	0.871629	0.973654	0.0388133	0.00872063	0.32823	0.00705341	0.412695	0.707905
Meig1	0.0373127	0.00997327	0.158516	-0.0015006	0.871629	0.973654	0.0388133	0.00872063	0.32823	0.00705341	0.412695	0.707905
Gm14496	0.0373127	0.00997327	0.158516	-0.0015006	0.871629	0.973654	0.0388133	0.00872063	0.32823	0.00705341	0.412695	0.707905
Mlf1	0.0373127	0.00997327	0.158516	-0.0015006	0.871629	0.973654	0.0388133	0.00872063	0.32823	0.00705341	0.412695	0.707905
Gm29151	0.0373127	0.00997327	0.158516	-0.0015006	0.871629	0.973654	0.0388133	0.00872063	0.32823	0.00705341	0.412695	0.707905
Gm32591	0.0373127	0.00997327	0.158516	-0.0015006	0.871629	0.973654	0.0388133	0.00872063	0.32823	0.00705341	0.412695	0.707905
Vmn1r84	0.0373127	0.00997327	0.158516	-0.0015006	0.871629	0.973654	0.0388133	0.00872063	0.32823	0.00705341	0.412695	0.707905
Gm15533	0.0373127	0.00997327	0.158516	-0.0015006	0.871629	0.973654	0.0388133	0.00872063	0.32823	0.00705341	0.412695	0.707905
Ddx60	0.0373127	0.00997327	0.158516	-0.0015006	0.871629	0.973654	0.0388133	0.00872063	0.32823	0.00705341	0.412695	0.707905
Olfr406	0.0373127	0.00997327	0.158516	-0.0015006	0.871629	0.973654	0.0388133	0.00872063	0.32823	0.00705341	0.412695	0.707905
Traj18	0.0373127	0.00997327	0.158516	-0.0015006	0.871629	0.973654	0.0388133	0.00872063	0.32823	0.00705341	0.412695	0.707905
Gucy1b2	0.0373127	0.00997327	0.158516	-0.0015006	0.871629	0.973654	0.0388133	0.00872063	0.32823	0.00705341	0.412695	0.707905
Six5	0.0816834	0.00995092	0.158516	0.00414397	0.838433	0.967553	0.0775394	0.0165443	0.424044	0.0212328	0.269934	0.668684
Noxred1	0.226871	0.00994865	0.158516	0.0198276	0.725408	0.934086	0.207043	0.0211621	0.44919	0.0654576	0.220907	0.668684
Zfp983	0.365875	0.0099869	0.158516	0.0936596	0.30423	0.744901	0.272215	0.0599344	0.650499	0.153653	0.0733217	0.47917
Cdk10	0.337532	0.00998804	0.158516	0.00836273	0.920717	0.983439	0.329169	0.0138827	0.391253	0.0809079	0.307378	0.668684
Rubcn	0.422551	0.00992546	0.158516	0.00705665	0.946466	0.989962	0.415494	0.0130454	0.379211	0.0986268	0.320988	0.668684
Nova2	0.486789	0.00990215	0.158516	0.00683072	0.954994	0.992139	0.479958	0.0127752	0.377014	0.112608	0.325739	0.668684
Suds3	0.48359	0.00986593	0.158516	-0.00346648	0.976989	0.996656	0.487056	0.0109544	0.359047	0.103875	0.361587	0.67724
Akr1b10	0.350411	0.00999746	0.158537	-0.135748	0.120496	0.596333	0.486159	0.000500425	0.105254	-0.0286044	0.731125	0.898614
Creg1	-0.494109	0.0100795	0.15887	-0.561577	7.53099e-06	0.00119887	0.0674681	0.729424	0.972154	-0.546708	3.32815e-06	0.00047939
Gm10762	0.140833	0.0100643	0.15887	0.0533263	0.129416	0.610539	0.0875068	0.116185	0.790686	0.0726118	0.0286533	0.322488
Gm10941	0.140979	0.0100561	0.15887	0.0369105	0.293827	0.739379	0.104068	0.0621965	0.656377	0.059846	0.0714978	0.473684
Mat2b	0.36721	0.0100701	0.15887	0.162855	0.075964	0.536645	0.204354	0.159266	0.834189	0.207893	0.015905	0.243685
Lrrc51	0.240974	0.0100371	0.15887	0.0293302	0.625176	0.895485	0.211644	0.0266552	0.492609	0.0759742	0.180278	0.633513
Inpp5k	0.370346	0.0100825	0.15887	0.016545	0.857754	0.971799	0.353801	0.0160595	0.415991	0.0945188	0.277891	0.668684
Chid1	0.434049	0.0100836	0.15887	-0.108288	0.317294	0.749416	0.542337	0.00170491	0.168981	0.0112371	0.913133	0.973592
Xrn1	0.536265	0.0100589	0.15887	-0.13446	0.314716	0.748054	0.670725	0.00168112	0.168155	0.0133604	0.916376	0.974487
Atp5c1	0.505027	0.0101097	0.159153	0.29638	0.0191771	0.309139	0.208647	0.295924	0.899347	0.342364	0.00393798	0.103118
Gm14252	0.0474233	0.0101599	0.159813	0.0141948	0.230874	0.708111	0.0332285	0.077023	0.703799	0.021518	0.0510959	0.416185
Ankmy2	0.492159	0.0101973	0.160273	-0.0138939	0.909961	0.980585	0.506053	0.00973161	0.341944	0.0976345	0.40176	0.707905
Pagr1a	0.138447	0.0102264	0.160556	0.0359833	0.298459	0.74291	0.102464	0.0621198	0.656377	0.0585652	0.0735478	0.47917
Bckdhb	0.584858	0.0102318	0.160556	0.223271	0.127168	0.607051	0.361587	0.118836	0.792526	0.302961	0.028161	0.319721
Edn1	0.128023	0.0102693	0.160599	0.0586426	0.0675966	0.510775	0.0693808	0.171569	0.846817	0.0739334	0.0143699	0.231382
Rad51ap1	0.136634	0.0102757	0.160599	0.031255	0.360348	0.762222	0.105379	0.0521151	0.620151	0.0544794	0.0918871	0.518831
Zfp13	0.196114	0.0102734	0.160599	0.0178748	0.715333	0.930501	0.17824	0.0222676	0.459608	0.0571568	0.217859	0.667704
A430106G13Rik	0.342152	0.0102537	0.160599	0.0434507	0.611299	0.889778	0.298701	0.0280218	0.500962	0.109281	0.175041	0.629737
Mllt10	0.645818	0.0102634	0.160599	0.117579	0.466408	0.822158	0.528238	0.0394736	0.568229	0.233997	0.124923	0.587413
Ralgapb	0.541935	0.0102919	0.160724	-0.00840475	0.950524	0.991402	0.55034	0.0107591	0.357454	0.112884	0.378535	0.692332
Rnf217	0.225667	0.0103108	0.160761	0.0777898	0.168683	0.65659	0.147877	0.0987488	0.758487	0.11038	0.038733	0.368352
Gm16279	0.26904	0.0103105	0.160761	0.0362066	0.590473	0.881528	0.232834	0.0295234	0.510291	0.0875205	0.168392	0.628497
Ptpn11	0.454788	0.0103199	0.160775	-0.0070033	0.950892	0.991402	0.461791	0.0107965	0.357454	0.0947703	0.378519	0.692332
Col23a1	-0.347638	0.0103541	0.161051	-0.230021	0.008573	0.199954	-0.117618	0.393411	0.918739	-0.255942	0.0018673	0.0616221
Gm30648	0.186717	0.010348	0.161051	0.0974069	0.037752	0.412626	0.0893097	0.227868	0.883731	0.11709	0.00801117	0.162791
Itpk1	-0.48834	0.0103979	0.161217	-0.287753	0.0191512	0.309139	-0.200587	0.30057	0.90111	-0.33196	0.00406249	0.105805
Pde2a	-0.48605	0.0103936	0.161217	-0.467137	0.000150357	0.0127509	-0.0189132	0.921799	0.990346	-0.471305	4.64129e-05	0.00399193
Nnat	0.404704	0.0103933	0.161217	0.0884303	0.382968	0.774232	0.316274	0.0494425	0.609052	0.158134	0.0980563	0.529172
Atxn10	0.564504	0.0103802	0.161217	0.12918	0.360826	0.762222	0.435324	0.052466	0.622097	0.225121	0.0915975	0.51839
Gbe1	0.42503	0.01041	0.161276	0.0425635	0.689177	0.919201	0.382467	0.0238647	0.471033	0.126855	0.207486	0.658277
Cavin2	0.143392	0.0104624	0.161782	0.0489827	0.173403	0.663832	0.094409	0.0978334	0.754842	0.0697893	0.0397606	0.372518
Rgcc	0.131896	0.0104675	0.161782	-0.0283647	0.390981	0.778648	0.160261	0.00238913	0.198298	0.0069549	0.825259	0.938203
Cdc27	0.484565	0.0104662	0.161782	-0.173528	0.153626	0.638355	0.658093	0.000704673	0.115501	-0.0284919	0.805921	0.930152
Cox6b2	-0.275175	0.0104936	0.161929	-0.204806	0.00321227	0.113096	-0.0703691	0.519532	0.928848	-0.220314	0.000733543	0.0325619
2500004C02Rik	0.155348	0.0104903	0.161929	0.0301315	0.439188	0.806359	0.125217	0.0430264	0.578964	0.0577279	0.116864	0.569704
Gm17056	0.14286	0.010543	0.162562	0.0143695	0.688392	0.918981	0.128491	0.0241774	0.474427	0.0426874	0.20808	0.658517
Gfod1	-0.725852	0.010573	0.162896	-0.539475	0.00328659	0.114473	-0.186378	0.51826	0.928848	-0.58055	0.000766859	0.033747
Gm48747	-0.628269	0.0106141	0.16294	-0.0845971	0.591747	0.882283	-0.543672	0.0301847	0.511904	-0.204416	0.171164	0.628558
Agr3	0.0421031	0.0106198	0.16294	0.00997936	0.345445	0.761962	0.0321237	0.0557641	0.635206	0.0170591	0.0821531	0.501011
Gm20109	0.0339361	0.0106241	0.16294	-0.0013648	0.872725	0.973827	0.0353009	0.00930869	0.338226	0.00641511	0.414046	0.707905
Plpp1	0.377691	0.0105914	0.16294	0.110439	0.24448	0.709875	0.267252	0.0758179	0.701746	0.169339	0.0580319	0.434194
Zfp949	0.454172	0.0106143	0.16294	0.183761	0.107795	0.580771	0.270411	0.134981	0.817053	0.243356	0.0236988	0.293604
Zscan22	0.347453	0.010626	0.16294	0.0315689	0.717444	0.93122	0.315884	0.022845	0.462233	0.101186	0.218866	0.668684
Slc6a6	-0.5936	0.0106698	0.16332	-0.603416	6.63161e-05	0.00684652	0.00981629	0.966842	0.99536	-0.601253	2.17996e-05	0.00216707
H2-DMb1	0.0529692	0.0106617	0.16332	-0.000722816	0.956671	0.992697	0.053692	0.0112888	0.360303	0.0111103	0.373828	0.688898
Zfp711	0.283489	0.0106759	0.16332	0.076154	0.285402	0.732373	0.207335	0.0668337	0.672808	0.121848	0.0693587	0.468027
Zfp704	0.531334	0.010697	0.163388	0.428435	0.00147363	0.0677904	0.102899	0.626581	0.947934	0.451113	0.000367752	0.0198642
Myef2	0.472061	0.0106938	0.163388	0.0628191	0.596471	0.884123	0.409242	0.0300559	0.511904	0.153011	0.17179	0.628558
Ttf1	0.385234	0.0107181	0.163581	0.00727585	0.940101	0.987222	0.377958	0.0142288	0.395272	0.0905736	0.322522	0.668684
Adcy10	-0.461051	0.0107755	0.164328	-0.112846	0.330926	0.752924	-0.348205	0.0587812	0.645204	-0.189587	0.0838285	0.504762
Olfr24	0.0458201	0.0108069	0.164499	0.00957064	0.406784	0.786837	0.0362494	0.047905	0.603308	0.0175596	0.102261	0.537554
Erich3	0.156536	0.010812	0.164499	0.00154816	0.96865	0.994635	0.154988	0.0134841	0.387346	0.0357058	0.339939	0.668684
Zfp963	0.280738	0.0108106	0.164499	0.0598389	0.397285	0.781382	0.220899	0.0491251	0.609052	0.108523	0.102655	0.537757
Dcaf12	0.356602	0.0108209	0.164507	0.335424	0.000222799	0.0174526	0.0211782	0.881556	0.989676	0.340091	6.26102e-05	0.00505523
Cant1	0.206366	0.0108615	0.164995	0.0684906	0.188183	0.678217	0.137876	0.0946948	0.749489	0.0988769	0.0434975	0.38706
Gm41545	0.0450636	0.0108964	0.165287	-0.00378981	0.73853	0.938927	0.0488534	0.0069452	0.309752	0.00697692	0.511271	0.771112
Asb3	0.523993	0.0108976	0.165287	0.204695	0.121789	0.59948	0.319298	0.12748	0.80543	0.275064	0.0272895	0.314443
Gm45075	0.105834	0.010915	0.165293	0.0231071	0.386552	0.77525	0.0827274	0.0509326	0.615515	0.0413393	0.10164	0.536687
Gtdc1	0.677621	0.0109116	0.165293	0.202312	0.236638	0.709875	0.475309	0.0796138	0.71005	0.307065	0.0572577	0.432622
Zfp280d	0.558987	0.0109429	0.165587	0.0684797	0.627035	0.896131	0.490507	0.028623	0.503619	0.176582	0.184861	0.636762
Ctu2	0.269695	0.0109528	0.165608	-0.00865515	0.898704	0.978412	0.27835	0.0101784	0.349537	0.0526901	0.411293	0.707905
Nuak1	0.318187	0.0109967	0.166014	-0.00963172	0.904478	0.979176	0.327818	0.0103528	0.351137	0.0626157	0.410112	0.707905
Ccnl1	0.448149	0.0109885	0.166014	-0.147772	0.191766	0.679487	0.595921	0.000978786	0.132283	-0.0164376	0.878817	0.959868
Lzts2	0.21694	0.0110563	0.166785	0.0648856	0.236661	0.709875	0.152054	0.0803912	0.71219	0.0983966	0.0573104	0.432771
Gm43666	0.0477501	0.0110978	0.166826	0.0113044	0.348955	0.762222	0.0364457	0.0571697	0.640491	0.0193366	0.0858475	0.510058
Herpud1	0.383597	0.0110871	0.166826	0.223832	0.021466	0.329697	0.159765	0.298157	0.899648	0.259042	0.00456591	0.11364
Actr3b	0.537415	0.0110878	0.166826	0.255472	0.0605888	0.490774	0.281943	0.190278	0.859911	0.317609	0.0132472	0.222616
Ccdc136	0.469048	0.0111018	0.166826	0.172545	0.146034	0.634229	0.296503	0.114844	0.7893	0.237891	0.0334998	0.345592
Zfp52	0.298886	0.0110954	0.166826	-0.0178565	0.81301	0.960378	0.316743	0.00846277	0.32823	0.0519501	0.466855	0.740112
Fstl4	-0.78488	0.0111143	0.166886	-0.711227	0.000390205	0.0264269	-0.0736537	0.814558	0.985697	-0.727459	0.000114547	0.00787901
Api5	0.420491	0.0111298	0.166989	-0.119899	0.259635	0.718255	0.54039	0.00146029	0.160915	-0.000803205	0.993664	0.99844
Osbpl2	0.423094	0.0111493	0.167026	0.0430822	0.687053	0.918265	0.380011	0.0254833	0.484456	0.126832	0.209168	0.659737
Ctnnd2	0.767818	0.0111411	0.167026	0.185613	0.339148	0.757976	0.582205	0.0589438	0.645898	0.313924	0.0868921	0.510662
Os9	0.397414	0.0112059	0.167745	0.171114	0.0894903	0.564451	0.226299	0.155861	0.829715	0.220988	0.0195935	0.26766
Isoc1	0.146729	0.0112229	0.16787	0.033688	0.364424	0.762222	0.113041	0.055273	0.633718	0.058601	0.0954541	0.525693
Slc1a3	-0.54529	0.0112819	0.168549	-0.229764	0.0968337	0.570775	-0.315526	0.149688	0.829651	-0.299303	0.0219314	0.28281
Spdya	0.156646	0.0113013	0.168549	0.0374452	0.345515	0.761962	0.119201	0.0585531	0.643787	0.0637156	0.0892958	0.514663
Iscu	0.358476	0.0113039	0.168549	0.233763	0.0104625	0.223028	0.124713	0.385965	0.916062	0.261248	0.00225729	0.0713372
Zfp652os	0.115549	0.011333	0.168549	-0.0127622	0.662865	0.908076	0.128311	0.00597228	0.291953	0.0155161	0.576822	0.812887
Fam217b	0.22121	0.0113078	0.168549	-0.00159157	0.977333	0.996752	0.222801	0.0125102	0.376082	0.0475113	0.371018	0.686587
Trit1	0.363121	0.0113374	0.168549	0.137286	0.136353	0.620278	0.225836	0.121885	0.796455	0.187057	0.0308202	0.333634
Actr1b	0.520298	0.0113289	0.168549	0.109981	0.404267	0.785398	0.410316	0.0500935	0.610282	0.200411	0.106899	0.549122
Cep83os	0.381028	0.0113197	0.168549	-0.13975	0.148325	0.636195	0.520778	0.000744075	0.118961	-0.0249764	0.786215	0.921653
Gm10681	0.289912	0.0113711	0.168921	-0.023803	0.745975	0.940956	0.313715	0.0073889	0.317503	0.0453363	0.515017	0.773457
Limch1	0.587608	0.0113811	0.168941	0.297268	0.0467108	0.447933	0.290341	0.218963	0.875486	0.361256	0.0100725	0.186761
Nptxr	-0.502711	0.0113938	0.169	-0.339205	0.00816687	0.195694	-0.163505	0.418122	0.928848	-0.37524	0.00185384	0.0614705
Kansl3	0.468999	0.0114062	0.169056	0.169512	0.154736	0.639504	0.299488	0.112565	0.786848	0.235515	0.0358707	0.356573
Ttc9	0.216146	0.0115026	0.170235	0.0937112	0.0884583	0.56183	0.122435	0.159553	0.834189	0.120695	0.0199296	0.27068
Cep68	0.345211	0.0115041	0.170235	0.0377642	0.666545	0.909349	0.307447	0.0274031	0.497144	0.105522	0.201497	0.65213
Igf1	0.571541	0.0115119	0.170235	0.250734	0.0847985	0.555591	0.320807	0.163412	0.838777	0.321436	0.0190945	0.264542
Dgkh	-0.712668	0.0115627	0.170598	-0.326911	0.0717695	0.521805	-0.385757	0.179167	0.850689	-0.411928	0.0159006	0.243685
D830035M03Rik	0.0523759	0.0115573	0.170598	0.0192294	0.149095	0.636343	0.0331464	0.116473	0.790686	0.0265345	0.032868	0.34402
Cdh9	0.458532	0.0115567	0.170598	0.348886	0.00296032	0.107726	0.109646	0.552339	0.931388	0.373051	0.000725927	0.0323595
Phactr3	-0.600964	0.0115831	0.17077	-0.29554	0.0537255	0.47007	-0.305424	0.207236	0.8701	-0.362852	0.0118452	0.208315
Bace1	0.428266	0.0116005	0.170897	0.164189	0.132195	0.614499	0.264077	0.126303	0.803119	0.222388	0.0303171	0.331065
Slc6a1	-0.492726	0.0116146	0.170976	-0.0768411	0.539649	0.856591	-0.415885	0.0367474	0.549874	-0.168498	0.155279	0.611018
Tmem174	0.0783259	0.0116501	0.171268	0.0257789	0.196234	0.679487	0.052547	0.0965659	0.752504	0.0373597	0.0463965	0.399512
Nacad	0.169739	0.011652	0.171268	0.101831	0.0188989	0.307075	0.0679079	0.320942	0.904694	0.116798	0.00419565	0.108598
Pip5kl1	0.095485	0.0116946	0.171506	0.060849	0.0127468	0.252412	0.034636	0.368342	0.915954	0.0684824	0.00285779	0.0836942
Cenpu	0.213048	0.0116792	0.171506	0.0998288	0.066288	0.506839	0.113219	0.187815	0.85576	0.124781	0.0146081	0.232535
Nsd3	0.570764	0.0116891	0.171506	0.0665875	0.646603	0.903299	0.504176	0.0290351	0.50701	0.177702	0.194845	0.645842
Dhdh	0.19748	0.0117073	0.171564	0.000648437	0.989704	0.998192	0.196831	0.013901	0.391253	0.0440278	0.3548	0.671593
B430010I23Rik	0.53035	0.011724	0.17168	0.233175	0.0849153	0.55561	0.297175	0.165217	0.840627	0.298669	0.0191154	0.264542
Nrbp2	0.288672	0.0117778	0.172268	0.167543	0.0233059	0.34179	0.121129	0.298653	0.899648	0.194239	0.00503067	0.12077
A930007I19Rik	0.330501	0.0117854	0.172268	-0.0184993	0.826065	0.964525	0.349001	0.00927048	0.338226	0.0584165	0.463369	0.736424
Srek1	0.530955	0.0117907	0.172268	-0.0549637	0.684489	0.917041	0.585919	0.00657997	0.30474	0.0741662	0.56276	0.803156
Pgap3	0.153278	0.0118227	0.172606	0.078977	0.0439371	0.437688	0.0743006	0.230283	0.883731	0.095352	0.00979618	0.184675
Rcn3	0.0606144	0.011853	0.172816	0.015843	0.305647	0.745473	0.0447713	0.0681283	0.677635	0.0257101	0.0765158	0.487555
Gm45030	0.0595931	0.0118548	0.172816	0.00206865	0.891684	0.977117	0.0575245	0.0173656	0.431485	0.0147464	0.303008	0.668684
Armcx1	0.322314	0.0118844	0.173119	0.232032	0.00506068	0.150241	0.0902817	0.488133	0.928848	0.251929	0.00114734	0.0442511
Lin52	0.473567	0.0119311	0.173669	0.0914981	0.44913	0.812686	0.382069	0.0466447	0.598004	0.175702	0.123683	0.584046
Nars2	0.443075	0.011942	0.173698	0.241092	0.0336932	0.395128	0.201982	0.259858	0.893174	0.285607	0.00746138	0.156268
Pfn2	0.38042	0.0119566	0.17378	0.0506687	0.601854	0.886978	0.329751	0.0327032	0.527494	0.123342	0.178239	0.631086
Gm37876	0.0694775	0.0120604	0.174769	0.0200659	0.258932	0.717906	0.0494117	0.0796908	0.71005	0.0309556	0.0638037	0.451445
Gm48479	0.0527969	0.012052	0.174769	-0.00355891	0.791936	0.95424	0.0563558	0.00875395	0.32823	0.00886128	0.484841	0.752035
Dnmt3a	0.512509	0.0120407	0.174769	0.124388	0.342504	0.761433	0.388122	0.0620632	0.656377	0.209925	0.0889252	0.514109
Klhl32	0.561389	0.0120476	0.174769	0.094898	0.508384	0.84363	0.466491	0.0407693	0.573657	0.197707	0.144871	0.608276
Rpl27a	-0.53749	0.0120843	0.174985	0.0516934	0.706758	0.927025	-0.589184	0.00713972	0.313649	-0.078156	0.548626	0.795261
Fem1c	-0.556708	0.0121425	0.175548	-0.445036	0.00194583	0.0817964	-0.111672	0.620548	0.946543	-0.469647	0.000494974	0.0245447
St6gal1	-0.363424	0.0121494	0.175548	-0.274561	0.00338329	0.117006	-0.0888631	0.546265	0.929736	-0.294145	0.00083927	0.0364154
A730081D07Rik	0.359485	0.0121502	0.175548	0.118532	0.198077	0.680178	0.240953	0.0988543	0.758518	0.171635	0.0476941	0.404983
Adgrb1	0.350632	0.0121767	0.175745	0.152276	0.0904894	0.566025	0.198357	0.163464	0.83882	0.195991	0.0202491	0.273053
Dstn	0.440637	0.0121819	0.175745	0.00729187	0.948439	0.990657	0.433346	0.0157821	0.41264	0.102796	0.33542	0.668684
4933417O13Rik	0.0528065	0.0122238	0.176089	0.00183307	0.892153	0.977117	0.0509735	0.0178539	0.434357	0.013067	0.303693	0.668684
Upb1	0.0528065	0.0122238	0.176089	0.00183307	0.892153	0.977117	0.0509735	0.0178539	0.434357	0.013067	0.303693	0.668684
Tcf7	0.0614226	0.0122362	0.176137	0.0175868	0.264029	0.719863	0.0438359	0.0792634	0.70984	0.0272477	0.0651093	0.456045
Gm12359	0.0870212	0.0123252	0.176637	-0.00281755	0.899486	0.978513	0.0898388	0.0114556	0.361548	0.0169819	0.421158	0.709291
Lpxn	0.102199	0.0123248	0.176637	0.0093916	0.719995	0.932194	0.0928073	0.0259468	0.489069	0.0298453	0.228261	0.668684
1700013F07Rik	0.163132	0.0123234	0.176637	-0.00123101	0.976514	0.996542	0.164363	0.0135723	0.389304	0.0349928	0.378429	0.692332
Gdpd3	0.185849	0.0123145	0.176637	-0.0117655	0.804915	0.958737	0.197614	0.0092236	0.33817	0.0317864	0.481574	0.75021
Gm39033	0.187452	0.0122951	0.176637	-0.0301703	0.53007	0.851687	0.217622	0.0045102	0.252792	0.0177911	0.696845	0.882326
Mtpn	0.372084	0.0122825	0.176637	-0.0138774	0.88426	0.97574	0.385962	0.0110334	0.35917	0.0711842	0.429669	0.713603
Erich2	0.132294	0.0124113	0.17761	-0.0308913	0.363154	0.762222	0.163185	0.00260565	0.203293	0.00507294	0.875354	0.958927
AW146154	0.240781	0.0124038	0.17761	0.0651485	0.292089	0.738903	0.175633	0.0734501	0.693845	0.103856	0.0754179	0.484202
Thy1	0.542345	0.0124449	0.177961	-0.122416	0.379542	0.772107	0.664761	0.00278116	0.206261	0.02409	0.855641	0.951441
Clp1	0.23065	0.0124592	0.178029	0.037268	0.529248	0.851074	0.193382	0.0399469	0.570246	0.0798872	0.153589	0.610339
Tbc1d9b	0.479474	0.012468	0.178029	0.147437	0.231656	0.708111	0.332037	0.0893877	0.73511	0.220615	0.0574927	0.433078
Slc10a7	-0.466565	0.0124932	0.178243	-0.18725	0.118934	0.594571	-0.279315	0.141834	0.825576	-0.248808	0.0278846	0.318051
Shprh	0.481222	0.0125013	0.178243	0.0726908	0.556586	0.866198	0.408531	0.0376277	0.555166	0.162727	0.163174	0.621039
Mprip	-0.61362	0.0125451	0.178738	-0.593209	0.000202963	0.0160927	-0.0204112	0.93486	0.992637	-0.597708	6.30724e-05	0.00505523
Fjx1	-0.333745	0.012598	0.1791	-0.0949907	0.268869	0.722244	-0.238755	0.0797995	0.710401	-0.14761	0.0680015	0.463711
Lig4	0.132909	0.0125878	0.1791	-0.0370548	0.278706	0.728524	0.169964	0.00185032	0.17435	0.000403272	0.990121	0.997435
Gm16178	0.216347	0.0125962	0.1791	0.0323001	0.561608	0.868695	0.184047	0.0374422	0.554105	0.072862	0.16643	0.626597
Prkcd	-0.422645	0.0128084	0.179376	-0.218865	0.0452996	0.443765	-0.20378	0.238125	0.887303	-0.263776	0.0104851	0.192097
Crp	0.0455005	0.0128259	0.179376	0.00157946	0.89289	0.977117	0.043921	0.0186479	0.436692	0.0112592	0.304785	0.668684
Gm27040	0.0456329	0.0128123	0.179376	0.00158405	0.892874	0.977117	0.0440488	0.0186299	0.436692	0.0112919	0.304761	0.668684
Samd3	0.0456329	0.0128123	0.179376	0.00158405	0.892874	0.977117	0.0440488	0.0186299	0.436692	0.0112919	0.304761	0.668684
Gm35696	0.0456329	0.0128123	0.179376	0.00158405	0.892874	0.977117	0.0440488	0.0186299	0.436692	0.0112919	0.304761	0.668684
Gm40394	0.0456329	0.0128123	0.179376	0.00158405	0.892874	0.977117	0.0440488	0.0186299	0.436692	0.0112919	0.304761	0.668684
Prima1	0.0456329	0.0128123	0.179376	0.00158405	0.892874	0.977117	0.0440488	0.0186299	0.436692	0.0112919	0.304761	0.668684
Gm3411	0.0456329	0.0128123	0.179376	0.00158405	0.892874	0.977117	0.0440488	0.0186299	0.436692	0.0112919	0.304761	0.668684
Rtl5	0.149548	0.0128005	0.179376	0.0695884	0.0718239	0.521955	0.0799597	0.190897	0.860727	0.0872106	0.0166857	0.248629
Evc2	0.301117	0.0127066	0.179376	0.207874	0.00771446	0.189033	0.0932437	0.44781	0.928848	0.228424	0.00179052	0.0599419
Maob	0.150707	0.0126951	0.179376	0.0518627	0.181974	0.672391	0.0988443	0.10848	0.779055	0.0736469	0.0449752	0.393189
Ppp2r2cos	0.104483	0.0127569	0.179376	-0.0111172	0.679617	0.914643	0.1156	0.00705353	0.310562	0.0143598	0.573828	0.810711
9030624G23Rik	0.157345	0.0128201	0.179376	-0.00334376	0.934299	0.986353	0.160689	0.0128615	0.377508	0.0320702	0.404505	0.707905
Slc25a4	0.530204	0.0127771	0.179376	0.339328	0.0135013	0.257926	0.190876	0.377982	0.915954	0.381395	0.0030813	0.0888876
Pcdh11x	0.375678	0.012829	0.179376	0.173454	0.0741391	0.530622	0.202224	0.188065	0.85576	0.218022	0.0171139	0.250949
Ecsit	0.378086	0.0128047	0.179376	0.130611	0.180842	0.672369	0.247474	0.10963	0.781271	0.185152	0.043624	0.387738
Eps15l1	0.521204	0.0127363	0.179376	0.270121	0.0449535	0.443285	0.251083	0.238151	0.887303	0.325457	0.010078	0.186761
Lztr1	0.426183	0.0126885	0.179376	0.172379	0.116904	0.59299	0.253804	0.144816	0.826076	0.228315	0.0272164	0.313878
Tmem9b	0.357162	0.0127992	0.179376	0.0456543	0.619987	0.893978	0.311508	0.0333253	0.529632	0.114307	0.187951	0.639107
Bcap29	0.395226	0.0126801	0.179376	-0.0272717	0.788635	0.954123	0.422498	0.00914477	0.336545	0.065842	0.494242	0.759258
Mtf2	0.516623	0.0126782	0.179376	0.089492	0.501085	0.840844	0.427131	0.0432859	0.579472	0.183627	0.144153	0.608158
Steap2	0.536892	0.0127625	0.179376	-0.00271906	0.984315	0.998192	0.539611	0.0142795	0.395484	0.116205	0.374608	0.689715
Spast	0.450127	0.0126361	0.179376	-0.0974649	0.40025	0.783886	0.547592	0.00305166	0.216446	0.0232181	0.832962	0.94153
Rbm3	0.44625	0.0128383	0.179378	0.268463	0.0202362	0.3196	0.177787	0.329645	0.904812	0.307645	0.00461003	0.114239
Ep300	0.508461	0.012854	0.179468	0.151759	0.247686	0.711191	0.356702	0.0866805	0.73104	0.230372	0.0626062	0.449669
H2afx	0.182559	0.012872	0.179591	0.0419441	0.373399	0.766842	0.140614	0.0601664	0.650499	0.072934	0.100695	0.534769
Gm43190	0.284006	0.0128834	0.179622	0.0464066	0.526613	0.850362	0.237599	0.0413424	0.574347	0.0987708	0.153324	0.610339
Cep85	0.396432	0.0129159	0.179946	0.0100369	0.921846	0.98406	0.386396	0.0176544	0.434357	0.0951942	0.325097	0.668684
Smg9	0.346659	0.0130455	0.181622	0.0580524	0.517152	0.846513	0.288607	0.0427033	0.576584	0.121658	0.149639	0.609295
Gm12224	0.267847	0.0131469	0.182903	0.0177129	0.798271	0.956386	0.250134	0.0232937	0.466172	0.0728396	0.266162	0.668684
Guf1	0.413926	0.0131705	0.183101	0.252166	0.0191597	0.309139	0.16176	0.340734	0.90956	0.287816	0.00438841	0.111066
Lgr6	0.0796638	0.0132438	0.183901	-0.0150376	0.466332	0.822158	0.0947014	0.00402043	0.243536	0.00583354	0.766039	0.914788
Stk24	0.358441	0.0132469	0.183901	0.166063	0.0744924	0.531446	0.192378	0.191418	0.861219	0.208461	0.0171341	0.25107
Map3k1	0.404524	0.0133081	0.184619	0.210183	0.0457733	0.445513	0.194341	0.242422	0.890194	0.253014	0.0105067	0.192178
Trim42	0.0413198	0.0133297	0.184778	0.00143433	0.893484	0.977117	0.0398855	0.0193094	0.440102	0.0102246	0.305676	0.668684
Gm3468	0.115223	0.0133385	0.184778	-0.00489796	0.869771	0.973654	0.120121	0.0115908	0.362886	0.0215753	0.446353	0.725869
Bms1	0.378674	0.013367	0.18491	0.0952941	0.332302	0.753797	0.28338	0.0692876	0.681537	0.157748	0.088398	0.512719
Pomt2	0.336113	0.0133579	0.18491	0.035588	0.683104	0.916314	0.300525	0.0301692	0.511904	0.10182	0.214944	0.664919
Trpv3	0.0706297	0.0133898	0.185094	0.00329954	0.857093	0.971671	0.0673301	0.0209332	0.44919	0.0181383	0.294095	0.668684
Gm26903	0.181932	0.0134137	0.185293	0.0277353	0.556987	0.866203	0.154197	0.0399185	0.570246	0.0617186	0.167067	0.627974
Kcnh5	0.202293	0.0134348	0.185453	0.124053	0.0187234	0.307037	0.0782402	0.347122	0.910407	0.141296	0.00450131	0.112794
Ap1b1	0.463813	0.0134552	0.185472	0.282334	0.0196291	0.31434	0.181479	0.341645	0.90956	0.32233	0.00453777	0.113573
Gm26782	0.389244	0.0134509	0.185472	-0.00458069	0.963841	0.993431	0.393825	0.0143744	0.396566	0.0822139	0.389192	0.70134
Gm48166	-0.191592	0.0134932	0.185861	-0.169588	0.000742439	0.0413086	-0.022004	0.780084	0.978051	-0.174437	0.00022003	0.0131237
Trim7	0.220575	0.0135045	0.185861	-0.00331935	0.953799	0.992032	0.223895	0.0141195	0.394558	0.0460245	0.39698	0.707905
Serac1	0.421631	0.013512	0.185861	0.157729	0.150587	0.636344	0.263901	0.128941	0.808366	0.21589	0.0364221	0.359643
Csta1	-0.387449	0.0135507	0.186263	-0.311803	0.00213676	0.0876646	-0.075646	0.63529	0.951471	-0.328475	0.000564515	0.026982
Pak1	0.465026	0.0136365	0.187177	0.348051	0.00428549	0.137935	0.116975	0.54158	0.929736	0.373831	0.00108979	0.0431312
Ufl1	0.387521	0.0136335	0.187177	0.144842	0.151478	0.636997	0.242679	0.129242	0.808366	0.198326	0.0367624	0.361111
4921511I17Rik	0.283501	0.013676	0.187588	0.182073	0.0141023	0.26525	0.101428	0.38565	0.915954	0.204427	0.00335128	0.0942364
1520401A03Rik	0.0588347	0.0136887	0.187631	0.00514001	0.737137	0.938835	0.0536946	0.0274874	0.497349	0.0169737	0.238843	0.668684
Gpsm3	0.0282794	0.013744	0.188124	-0.0016396	0.823822	0.964218	0.029919	0.0107628	0.357454	0.00495421	0.459658	0.733334
B830012L14Rik	0.615672	0.0137438	0.188124	0.379507	0.0185097	0.305958	0.236165	0.352695	0.912646	0.431555	0.00442869	0.111264
Gm11146	0.0689756	0.0137998	0.18817	-0.000219228	0.990268	0.998192	0.0691948	0.0155975	0.410013	0.0150305	0.3756	0.69029
Tsga10	0.331376	0.0137746	0.18817	0.2457	0.00471514	0.143574	0.0856763	0.531002	0.928848	0.264582	0.00115797	0.0445797
Atat1	0.372385	0.0138053	0.18817	0.133829	0.168574	0.656481	0.238557	0.121393	0.796455	0.186404	0.0413291	0.377737
Pelp1	0.293551	0.0137836	0.18817	-0.00939324	0.902247	0.978787	0.302944	0.0128702	0.377508	0.0573721	0.426037	0.711797
Mbd2	0.472003	0.0137885	0.18817	0.13886	0.259366	0.718255	0.333143	0.0879905	0.734508	0.212281	0.0674731	0.46224
Mtdh	0.518762	0.0137595	0.18817	0.0786812	0.560463	0.86851	0.44008	0.0404761	0.573069	0.17567	0.167897	0.628364
Gm38560	-0.770283	0.0138363	0.188409	-0.394768	0.0500776	0.458309	-0.375516	0.238232	0.887303	-0.477527	0.0121293	0.211379
Pde6g	0.0579212	0.0138591	0.188409	-0.0032623	0.82898	0.965034	0.0611835	0.0109819	0.359047	0.0102218	0.472281	0.743407
Zfp763	0.261386	0.0138711	0.188409	0.0839406	0.218756	0.700404	0.177445	0.101037	0.760602	0.123048	0.0545645	0.425424
Hyls1	0.204796	0.0138629	0.188409	-0.0195047	0.714946	0.930293	0.2243	0.00839575	0.32823	0.0299285	0.554826	0.799393
Clvs2	0.47618	0.0138597	0.188409	0.094318	0.447685	0.812062	0.381862	0.0529277	0.625291	0.178476	0.128188	0.59151
Plekhd1os	-0.406733	0.0139027	0.188707	-0.202043	0.057676	0.482802	-0.20469	0.22377	0.880116	-0.247155	0.0135703	0.225075
Gm42997	0.138952	0.0139279	0.188917	-0.0206443	0.569191	0.871835	0.159596	0.00577156	0.289089	0.0145289	0.673444	0.869955
Lrrtm1	0.222952	0.0139482	0.189062	0.128747	0.0275922	0.367757	0.0942051	0.30709	0.903626	0.149508	0.0064162	0.141106
Eif4e	0.469718	0.0139616	0.189112	-0.0071288	0.953633	0.992029	0.476847	0.0145796	0.398706	0.0979628	0.398315	0.707905
Ccdc142os	0.127129	0.0139853	0.189183	0.0774781	0.0201793	0.318961	0.0496507	0.345271	0.910225	0.0884206	0.00481238	0.117402
Gm12743	0.371003	0.0139862	0.189183	0.0300292	0.756568	0.944171	0.340974	0.0269014	0.495011	0.105176	0.250154	0.668684
Nsun7	0.163336	0.0140089	0.189357	0.0645482	0.130999	0.613008	0.0987882	0.144405	0.826076	0.08632	0.0323709	0.342025
Smg6	0.542919	0.0140494	0.189774	0.0513758	0.717231	0.931149	0.491544	0.0293444	0.510127	0.159706	0.233352	0.668684
Eri1	0.3442	0.01406	0.189786	0.00522409	0.953679	0.992029	0.338976	0.0178879	0.434357	0.0799306	0.347751	0.668684
Mcam	-0.197936	0.0141076	0.190192	-0.121811	0.0191553	0.309139	-0.0761254	0.353287	0.912646	-0.138588	0.00458378	0.113917
Spag8	0.0360985	0.0141779	0.190192	-0.00283	0.764447	0.946641	0.0389285	0.00967652	0.341921	0.00574939	0.510937	0.770965
Nrbp1	0.394694	0.0141394	0.190192	0.259257	0.0124984	0.24952	0.135437	0.407648	0.924342	0.289106	0.00298652	0.0865069
Lrp8os3	0.197772	0.0141753	0.190192	0.0590229	0.254503	0.715491	0.138749	0.0912193	0.739728	0.0896016	0.0668945	0.460337
Tnpo1	0.454687	0.0141717	0.190192	0.280465	0.01896	0.307666	0.174221	0.355398	0.914424	0.318862	0.00449631	0.112794
Zfp930	0.216034	0.0141762	0.190192	-0.0290678	0.607105	0.888226	0.245102	0.00652397	0.30474	0.0249498	0.640795	0.850886
Mfsd6	0.435733	0.0141474	0.190192	0.16389	0.151138	0.636986	0.271843	0.132784	0.813445	0.223801	0.0373248	0.362696
Zbtb37	0.393396	0.0141481	0.190192	0.0379853	0.712009	0.929194	0.355411	0.0298561	0.511904	0.116314	0.231377	0.668684
Ctnna2	0.779537	0.0141121	0.190192	0.114103	0.575658	0.875125	0.665433	0.0399827	0.570246	0.260758	0.176143	0.630055
Foxp4	-0.636204	0.0142632	0.190463	-0.622382	0.000223875	0.0174668	-0.0138224	0.958216	0.99536	-0.625428	7.62599e-05	0.00587753
Gabbr2	-0.748264	0.0142815	0.190463	-0.744328	0.000176613	0.0144136	-0.003936	0.989881	0.998653	-0.745196	6.30714e-05	0.00505523
Ppp1r1b	-0.395048	0.0142509	0.190463	-0.419568	6.37608e-05	0.00668632	0.0245197	0.881009	0.989676	-0.414164	2.53283e-05	0.00241577
Vhl	0.186337	0.0142212	0.190463	0.0665397	0.17317	0.663563	0.119798	0.121697	0.796455	0.0929418	0.0433665	0.386791
Hmg20a	0.45895	0.0142753	0.190463	0.293464	0.0151502	0.276949	0.165486	0.384949	0.915954	0.329935	0.00364681	0.0998935
Ppp2r2d	0.356284	0.0143055	0.190463	0.18075	0.053587	0.469842	0.175534	0.2356	0.886646	0.219436	0.0125256	0.215799
Shkbp1	0.277744	0.0142782	0.190463	0.0292235	0.687895	0.91869	0.248521	0.031678	0.520538	0.0839947	0.220189	0.668684
Canx	0.518306	0.0142916	0.190463	0.177099	0.192726	0.679487	0.341208	0.113318	0.787115	0.252297	0.0488146	0.408655
Rnf180	0.513593	0.0142875	0.190463	0.167451	0.213822	0.693693	0.346142	0.10502	0.771052	0.243737	0.0549003	0.425741
Psmd4	0.42593	0.0143031	0.190463	0.0787601	0.480443	0.82849	0.34717	0.0502335	0.610977	0.155273	0.140103	0.608074
Rbbp4	0.395255	0.0142515	0.190463	0.0462923	0.654683	0.905516	0.348963	0.0339481	0.530679	0.1232	0.206902	0.657879
Bend5	0.0756416	0.014372	0.190523	0.0470167	0.0183098	0.3049	0.0286249	0.362371	0.915954	0.0533253	0.00432177	0.109946
Gm45587	0.0353394	0.0144061	0.190523	0.00122673	0.894689	0.977117	0.0341127	0.0207153	0.44919	0.00874478	0.307516	0.668684
Olfr372	0.0353394	0.0144061	0.190523	0.00122673	0.894689	0.977117	0.0341127	0.0207153	0.44919	0.00874478	0.307516	0.668684
Irf4	0.0353394	0.0144061	0.190523	0.00122673	0.894689	0.977117	0.0341127	0.0207153	0.44919	0.00874478	0.307516	0.668684
Colec10	0.0353394	0.0144061	0.190523	0.00122673	0.894689	0.977117	0.0341127	0.0207153	0.44919	0.00874478	0.307516	0.668684
Rsf1os2	0.273456	0.0144234	0.190523	0.212724	0.00325155	0.114115	0.0607317	0.592971	0.940838	0.226109	0.000832343	0.036189
Hsd3b3	0.193918	0.0143881	0.190523	0.024916	0.62416	0.895151	0.169002	0.0365589	0.548103	0.0621621	0.196997	0.647402
Gss	0.340907	0.0143231	0.190523	0.0124191	0.88942	0.976754	0.328488	0.0208315	0.44919	0.0848141	0.314278	0.668684
Cfap97	0.385064	0.0144272	0.190523	0.0123952	0.902324	0.978787	0.372669	0.0204156	0.44919	0.0945271	0.322013	0.668684
Eprs	0.490265	0.0143623	0.190523	0.0238302	0.852887	0.970523	0.466435	0.0225381	0.460411	0.126627	0.296845	0.668684
Golim4	0.47694	0.0144159	0.190523	-0.0412003	0.741887	0.93963	0.51814	0.00932919	0.338226	0.072992	0.537907	0.788053
Fbxl5	0.439543	0.0143752	0.190523	-0.0905861	0.432026	0.801016	0.530129	0.00393444	0.240568	0.0262485	0.810272	0.932632
Zmym3	0.296671	0.0145301	0.191738	0.0622209	0.42469	0.796884	0.23445	0.0581816	0.643494	0.113891	0.119601	0.575947
Map3k7	0.442408	0.0145389	0.191738	0.150917	0.194591	0.679487	0.291491	0.11393	0.788561	0.215158	0.0495197	0.411188
Epb41l4a	0.0801565	0.0145598	0.191808	-0.0180139	0.392501	0.779525	0.0981704	0.00348029	0.228674	0.00362172	0.856211	0.951475
Bcor	0.29872	0.0145638	0.191808	-0.0636764	0.417315	0.792728	0.362396	0.00379785	0.236624	0.0161916	0.827809	0.939641
Dnah7b	-0.543717	0.0145767	0.191848	-0.298483	0.0373757	0.411175	-0.245234	0.278812	0.898345	-0.35253	0.00900363	0.174902
Jakmip2	0.582591	0.0145973	0.191989	0.167953	0.273074	0.725321	0.414639	0.0880281	0.734508	0.259334	0.0722861	0.477116
Abhd6	-0.496154	0.014694	0.192311	-0.260054	0.0470543	0.4488	-0.236099	0.253827	0.89215	-0.312088	0.0112837	0.201337
Zfp346	-0.509917	0.0147548	0.192311	-0.357064	0.00819153	0.195879	-0.152853	0.472212	0.928848	-0.390751	0.0020374	0.0660641
Lars2	-0.518456	0.0147142	0.192311	-0.367873	0.00736458	0.184635	-0.150583	0.485895	0.928848	-0.401059	0.00183222	0.0610963
Sh3bp4	0.0339015	0.0147598	0.192311	0.00117682	0.895068	0.977117	0.0327247	0.0211751	0.44919	0.00838897	0.308103	0.668684
Bst1	0.0339015	0.0147598	0.192311	0.00117682	0.895068	0.977117	0.0327247	0.0211751	0.44919	0.00838897	0.308103	0.668684
Gm20675	0.0339015	0.0147598	0.192311	0.00117682	0.895068	0.977117	0.0327247	0.0211751	0.44919	0.00838897	0.308103	0.668684
Gm41480	0.0339015	0.0147598	0.192311	0.00117682	0.895068	0.977117	0.0327247	0.0211751	0.44919	0.00838897	0.308103	0.668684
Vmn2r90	0.0339015	0.0147598	0.192311	0.00117682	0.895068	0.977117	0.0327247	0.0211751	0.44919	0.00838897	0.308103	0.668684
Trim15	0.0339015	0.0147598	0.192311	0.00117682	0.895068	0.977117	0.0327247	0.0211751	0.44919	0.00838897	0.308103	0.668684
Vmn2r118	0.0339015	0.0147598	0.192311	0.00117682	0.895068	0.977117	0.0327247	0.0211751	0.44919	0.00838897	0.308103	0.668684
Tsx	0.0339015	0.0147598	0.192311	0.00117682	0.895068	0.977117	0.0327247	0.0211751	0.44919	0.00838897	0.308103	0.668684
Pqlc2	0.303455	0.0147246	0.192311	0.0715032	0.370795	0.764686	0.231952	0.0673987	0.675454	0.122623	0.102349	0.537589
Mapk9	0.480952	0.0146919	0.192311	0.0824914	0.514464	0.846159	0.39846	0.0474754	0.602869	0.170308	0.153558	0.610339
Hibch	0.410702	0.0146678	0.192311	0.000347068	0.997436	0.999434	0.410354	0.016981	0.429345	0.0907846	0.374082	0.689126
Ccdc103	0.0270371	0.0147829	0.192463	-0.00164422	0.817312	0.96143	0.0286813	0.0114108	0.36141	0.00467683	0.468532	0.741132
Gatb	0.315587	0.0147912	0.192463	0.141	0.0905108	0.566025	0.174588	0.185254	0.854631	0.179477	0.0216763	0.282147
Gria2	-0.347218	0.0148253	0.192679	-0.348489	0.000168172	0.0138991	0.00127048	0.993	0.999403	-0.348209	4.18753e-05	0.00370991
Senp8	0.37749	0.0148276	0.192679	0.139436	0.161494	0.647726	0.238054	0.131337	0.810164	0.191901	0.04054	0.375068
Pcdhb4	0.0997223	0.0148419	0.192737	-0.0110291	0.67462	0.91252	0.110751	0.00815525	0.32823	0.0133793	0.5912	0.82286
Eda	-0.594897	0.0148943	0.192939	-0.235748	0.133448	0.616513	-0.359149	0.14881	0.829651	-0.314901	0.0338851	0.347188
Gm46637	0.0333391	0.0149117	0.192939	0.0011573	0.895228	0.977117	0.0321818	0.0213723	0.452133	0.00824981	0.308353	0.668684
Cenpn	0.0855011	0.0149266	0.192939	0.0460343	0.0418811	0.427915	0.0394668	0.269432	0.894287	0.0547324	0.0100066	0.186761
Gm42699	0.0459347	0.0149218	0.192939	0.00363265	0.7642	0.946588	0.042302	0.0280724	0.500962	0.0129555	0.251743	0.668684
Bmpr2	0.508093	0.0148965	0.192939	0.278963	0.0379676	0.412626	0.229129	0.280449	0.89914	0.329461	0.00912207	0.175674
Tmem248	0.354067	0.0149162	0.192939	0.0653527	0.483983	0.831009	0.288714	0.0515818	0.618313	0.128982	0.142354	0.608074
Tsn	0.442123	0.0148997	0.192939	-0.0201471	0.862733	0.973284	0.462271	0.0127384	0.377014	0.0817321	0.458919	0.732982
Dact3	0.258568	0.0149713	0.193388	0.0901787	0.186746	0.676754	0.168389	0.119776	0.793824	0.12729	0.0480943	0.405394
Rint1	0.365489	0.0150477	0.194117	0.0772788	0.42336	0.796796	0.28821	0.0600501	0.650499	0.140797	0.121352	0.580415
Rfwd3	0.39721	0.0150378	0.194117	-0.109299	0.297602	0.741958	0.506509	0.00248049	0.200755	0.00232986	0.981355	0.994926
Rab3d	-0.248731	0.0151466	0.194493	-0.137493	0.037157	0.409748	-0.111238	0.285652	0.89914	-0.162009	0.00884922	0.172694
Pdk1	0.227731	0.0151011	0.194493	0.264848	1.49305e-05	0.00202236	-0.037117	0.696803	0.967429	0.256668	7.5808e-06	0.000917233
Gm14029	0.066473	0.015146	0.194493	0.0261161	0.137787	0.621605	0.0403568	0.14756	0.829418	0.0350103	0.0338589	0.347188
Slc4a8	0.397045	0.015122	0.194493	0.262178	0.0129195	0.253217	0.134867	0.417077	0.928707	0.291901	0.00317391	0.090572
Klhl11	0.250547	0.0151132	0.194493	0.0781568	0.238162	0.709875	0.17239	0.100812	0.760602	0.11615	0.0624096	0.44906
Hdac1	0.366525	0.0151274	0.194493	0.101468	0.295117	0.740604	0.265058	0.0847111	0.725325	0.159883	0.0797363	0.494451
Ssh1	0.378976	0.0150973	0.194493	-0.0531784	0.595262	0.88404	0.432154	0.00675696	0.30508	0.0420635	0.657221	0.860097
Rps17	-0.475205	0.0151949	0.194856	-0.298777	0.017954	0.303986	-0.176428	0.375494	0.915954	-0.337659	0.00442977	0.111264
Zswim7	0.237746	0.0151869	0.194856	0.0728317	0.247022	0.71033	0.164914	0.0983273	0.756757	0.109177	0.0657943	0.457322
4930402H24Rik	0.525243	0.0152051	0.194859	0.217103	0.118734	0.594545	0.30814	0.161883	0.83621	0.285014	0.0288567	0.323286
Nmd3	0.317061	0.0152418	0.195201	-0.0557233	0.506499	0.84258	0.372784	0.00530941	0.275426	0.0264341	0.738945	0.902331
Gm50209	0.113507	0.0152817	0.195584	-0.00250777	0.933447	0.986353	0.116015	0.0152456	0.40735	0.0230606	0.417716	0.707905
Comp	0.0852899	0.0152978	0.195586	-0.00247138	0.912801	0.981249	0.0877612	0.014595	0.398706	0.0168702	0.428992	0.713213
Tmem259	0.412248	0.0153019	0.195586	0.155523	0.154713	0.639504	0.256725	0.138062	0.821004	0.212103	0.0389768	0.369639
Traf3	0.416685	0.0153993	0.196702	0.192453	0.082034	0.549609	0.224232	0.200206	0.864995	0.241872	0.0201366	0.271921
Pigq	0.383427	0.0154249	0.1969	-0.0771756	0.447657	0.812062	0.460602	0.00447991	0.251817	0.024336	0.800541	0.92764
Ushbp1	0.215164	0.0154765	0.19743	0.111594	0.0511841	0.46019	0.10357	0.252092	0.89215	0.134419	0.0125505	0.215996
Sestd1	-0.562854	0.0155427	0.198143	-0.698171	4.47021e-06	0.00084652	0.135317	0.567223	0.935146	-0.668348	2.64945e-06	0.000392303
Procr	-0.214377	0.0155583	0.198199	-0.169601	0.00308873	0.111154	-0.044776	0.619168	0.946302	-0.17947	0.000872515	0.0370977
Lmx1a	0.108544	0.0155674	0.198199	0.0195292	0.497849	0.839503	0.0890144	0.0517588	0.618959	0.039147	0.151273	0.610339
Zcwpw2	0.344042	0.0155885	0.198295	0.333248	0.000309093	0.0224121	0.0107937	0.940492	0.993678	0.335627	0.00010377	0.0072756
Ccn2	0.153249	0.0156241	0.198295	0.0891355	0.0291288	0.376873	0.0641132	0.320099	0.904694	0.103265	0.00721509	0.152467
Plppr1	0.141341	0.0156076	0.198295	0.037221	0.321526	0.750539	0.10412	0.0805108	0.71219	0.0601678	0.0898427	0.515788
Zfp442	0.235163	0.0156104	0.198295	0.0321832	0.606206	0.888177	0.20298	0.0407878	0.573657	0.0769177	0.192444	0.642811
Ppp2r5e	0.491519	0.0156257	0.198295	0.174	0.183046	0.672391	0.317519	0.125194	0.802228	0.243977	0.0471634	0.402568
Pdcd1lg2	0.0496087	0.0156568	0.198432	-0.00873979	0.507203	0.842787	0.0583485	0.00547878	0.280482	0.00411956	0.739596	0.902553
Mmp19	0.0530957	0.0156469	0.198432	-0.013236	0.348173	0.762222	0.0663317	0.00320067	0.221013	0.00138277	0.917203	0.974503
Hecw1	0.650459	0.0156715	0.198489	0.234613	0.175134	0.665739	0.415846	0.129302	0.808366	0.326261	0.0454896	0.396377
Sox5os1	0.0414721	0.015706	0.198667	-0.00491229	0.65576	0.90564	0.0463844	0.00825089	0.32823	0.00531031	0.60569	0.831146
Peli3	0.18545	0.0156968	0.198667	0.0215297	0.662141	0.907843	0.16392	0.0363708	0.547269	0.0576558	0.215995	0.665525
Atf2	0.511911	0.0157543	0.199044	0.339957	0.0129658	0.253217	0.171954	0.425137	0.928848	0.377854	0.00324767	0.0920564
Parp6	0.454674	0.0157561	0.199044	-0.0503629	0.676917	0.913784	0.505037	0.00873002	0.32823	0.0609416	0.594536	0.825024
Otub2	0.126884	0.0157902	0.199344	0.101318	0.00288903	0.105922	0.0255657	0.632362	0.950942	0.106952	0.000809436	0.0354112
Ccdc122	0.128558	0.0158181	0.199345	0.10368	0.00263147	0.101037	0.0248772	0.645987	0.955557	0.109163	0.000753147	0.0332232
Disp1	0.344199	0.0158086	0.199345	0.110446	0.228183	0.707148	0.233753	0.107668	0.778151	0.161962	0.0601787	0.440908
Elmod1	0.601344	0.0158209	0.199345	0.0857163	0.59209	0.882457	0.515628	0.0425406	0.576584	0.199355	0.186517	0.638119
Selenon	0.253119	0.0158619	0.199733	0.276373	5.26476e-05	0.00573699	-0.0232543	0.827415	0.988492	0.271248	2.20358e-05	0.00218031
Hspe1-rs1	0.0760221	0.0158799	0.199831	-0.00875175	0.665355	0.908829	0.0847738	0.00855107	0.32823	0.00993145	0.604635	0.830473
Galnt14	0.127344	0.0158976	0.199925	-0.0210342	0.535007	0.854862	0.148378	0.00604159	0.292451	0.0116667	0.71729	0.891727
Atp9a	0.468138	0.0159319	0.200227	0.158068	0.205378	0.685239	0.31007	0.117033	0.790686	0.226404	0.0537595	0.423161
Snx8	-0.268761	0.0159765	0.200658	-0.191134	0.00797619	0.192783	-0.0776266	0.493716	0.928848	-0.208242	0.00208476	0.0670862
Lrfn2	-0.244491	0.0160503	0.201152	-0.186157	0.0045695	0.141698	-0.0583343	0.572041	0.935693	-0.199013	0.00125212	0.047175
6330562C20Rik	0.0510441	0.0160571	0.201152	0.0172623	0.205211	0.685065	0.0337818	0.117763	0.790712	0.0247074	0.0521812	0.418834
Gm26887	0.0378038	0.0160459	0.201152	-0.000118173	0.990643	0.998192	0.037922	0.0180557	0.435835	0.00823941	0.377908	0.692139
Kiz	0.41727	0.0160324	0.201152	0.318835	0.00442339	0.139306	0.0984349	0.576319	0.93629	0.340529	0.00120841	0.0459369
4930412C18Rik	0.270558	0.0160866	0.201393	0.136905	0.0585407	0.485369	0.133653	0.242655	0.890303	0.166361	0.0142907	0.231162
Prrc2c	0.493711	0.0160986	0.201413	0.20705	0.116611	0.59299	0.286661	0.169913	0.843912	0.270227	0.0289908	0.324116
Gm15409	0.0468856	0.0161109	0.201438	0.00471245	0.706312	0.926855	0.0421732	0.0339243	0.530679	0.0140069	0.231098	0.668684
Cnppd1	-0.273883	0.0161651	0.201986	-0.168482	0.0217638	0.331643	-0.1054	0.362837	0.915954	-0.191711	0.0054537	0.127598
Mff	0.449645	0.0161813	0.202059	0.0554032	0.644368	0.902837	0.394242	0.0387839	0.564959	0.14229	0.208936	0.659416
Sqstm1	0.435239	0.0161995	0.202157	0.081119	0.485218	0.831697	0.35412	0.0550734	0.633718	0.159163	0.146733	0.608276
Mettl3	0.326418	0.0162381	0.202508	0.103439	0.235914	0.709875	0.222979	0.107057	0.777097	0.152581	0.0626969	0.44971
Gm19605	0.156527	0.0162516	0.202548	-0.0319626	0.444735	0.81032	0.18849	0.00470239	0.257366	0.00957844	0.809565	0.932274
Gm43774	0.211045	0.0163456	0.20359	0.0495898	0.37969	0.772242	0.161455	0.0715552	0.689551	0.0851727	0.109361	0.554006
Ift20	0.442133	0.0164039	0.204185	-0.112634	0.341209	0.759908	0.554768	0.00328782	0.223446	0.00963003	0.931748	0.979601
Hs3st2	0.100832	0.0164613	0.204517	-0.000574844	0.983002	0.99796	0.101407	0.018212	0.436053	0.0217741	0.394812	0.707194
Pgrmc1	0.337077	0.016462	0.204517	-0.00147921	0.986916	0.998192	0.338557	0.0183632	0.436692	0.0731348	0.390662	0.702256
Zbtb7a	0.395039	0.016456	0.204517	-0.153833	0.146335	0.634229	0.548872	0.0011633	0.138171	-0.0328683	0.744159	0.904784
Pcyt2	0.454872	0.0164789	0.204596	-0.00254727	0.983306	0.998103	0.45742	0.0182425	0.436053	0.0982628	0.393114	0.705107
Gm43332	0.0776711	0.0165028	0.204762	-0.01681	0.419078	0.793888	0.0944812	0.00439407	0.249873	0.00401256	0.838779	0.944158
Trip11	0.502922	0.0165362	0.205047	-0.0497035	0.712102	0.929253	0.552625	0.0100047	0.347789	0.0720888	0.571858	0.809428
Bach1	0.288824	0.0165608	0.205221	0.14185	0.0675197	0.510775	0.146974	0.230868	0.883731	0.174242	0.0165457	0.247414
Zfhx4	0.181248	0.0165824	0.205228	-0.0656554	0.177017	0.668392	0.246903	0.00146426	0.160915	-0.0112408	0.808629	0.931906
Ube2j1	0.37346	0.0165757	0.205228	-0.000706627	0.994364	0.99834	0.374167	0.0187767	0.437041	0.0817554	0.386842	0.699188
Rab43	-0.545658	0.0166479	0.205908	-0.676583	5.61902e-06	0.000984793	0.130925	0.572044	0.935693	-0.647729	3.55587e-06	0.000505316
Gm7457	0.107987	0.0166759	0.205993	0.0288558	0.319379	0.750539	0.0791311	0.0852306	0.726652	0.0462954	0.0907153	0.517381
2510017J16Rik	0.115852	0.016672	0.205993	0.00606013	0.845317	0.968624	0.109791	0.0262841	0.490605	0.0302569	0.302907	0.668684
Gm15344	0.0338631	0.0167063	0.206157	-0.0029076	0.748877	0.942451	0.0367707	0.0110332	0.35917	0.00519625	0.535534	0.786093
Kcnq1	0.137043	0.0167156	0.206157	-0.024434	0.506391	0.842551	0.161477	0.0058702	0.289627	0.0111537	0.749718	0.907958
Stoml1	0.321312	0.0167208	0.206157	0.125031	0.147625	0.635494	0.196281	0.15119	0.829651	0.168289	0.0378163	0.365126
Gm28529	0.123803	0.0167439	0.206311	0.0989958	0.00310619	0.11127	0.0248071	0.637289	0.952115	0.104463	0.000900042	0.0378125
Bcl2l1	-0.514742	0.0168056	0.20694	-0.488967	0.000465733	0.0303218	-0.025775	0.906242	0.989676	-0.494647	0.000158778	0.0102499
Lrp1	0.437828	0.0168379	0.207207	-0.0129857	0.912051	0.981097	0.450814	0.0160141	0.415866	0.0863686	0.437588	0.719483
Tdrd5	0.289995	0.016866	0.207326	0.197279	0.0117911	0.240068	0.0927158	0.452516	0.928848	0.217713	0.00300793	0.0870082
Ndufaf2	0.442942	0.0168688	0.207326	-0.00679072	0.954484	0.992096	0.449733	0.017561	0.434129	0.0923253	0.411891	0.707905
Cep128	0.317661	0.0169021	0.207513	0.149109	0.0814628	0.548928	0.168553	0.213049	0.873677	0.186256	0.020389	0.27424
Brox	0.335809	0.0169147	0.207513	0.152254	0.0923786	0.566921	0.183555	0.19966	0.864456	0.192707	0.0231654	0.290411
Dclk1	0.61688	0.0169159	0.207513	0.0430912	0.794913	0.955091	0.573789	0.0295299	0.510291	0.169548	0.278551	0.668684
Asmt	0.0925352	0.0169508	0.207549	0.0393954	0.114047	0.592568	0.0531398	0.178055	0.85055	0.0511068	0.0295111	0.326604
Cyb561d1	0.186609	0.0169454	0.207549	-0.0137465	0.784052	0.952712	0.200356	0.0121437	0.36952	0.0304096	0.521926	0.778279
Acadl	0.243394	0.0169334	0.207549	-0.0260947	0.689999	0.91948	0.269488	0.00971917	0.341944	0.0332975	0.591513	0.823033
Stard3nl	0.352846	0.016972	0.207678	0.157553	0.0975751	0.571189	0.195293	0.194315	0.861219	0.200593	0.0247149	0.301274
Mirg	0.53071	0.0170492	0.208492	0.134265	0.347432	0.762222	0.396446	0.0804029	0.71219	0.221637	0.0999875	0.533738
Ptprn	0.587503	0.0170701	0.208617	0.44421	0.0052689	0.155476	0.143293	0.567227	0.935146	0.47579	0.00147877	0.0531603
Kcnk13	0.0707014	0.0171164	0.208888	-0.00853776	0.653804	0.905006	0.0792391	0.00898584	0.332579	0.00892564	0.62055	0.839908
Oprm1	0.22458	0.0171244	0.208888	-0.0369723	0.541016	0.857659	0.261552	0.00666078	0.30474	0.0206708	0.719064	0.892596
Xrn2	0.440513	0.0171232	0.208888	0.0563401	0.634818	0.899017	0.384173	0.041576	0.575749	0.141007	0.207603	0.658277
Gm44053	-0.193085	0.0171801	0.20897	-0.109767	0.0355449	0.402615	-0.0833181	0.312217	0.903626	-0.12813	0.00912637	0.175674
Dram1	0.264574	0.0172061	0.20897	0.178172	0.0129338	0.253217	0.0864022	0.444309	0.928848	0.197214	0.00337347	0.0947193
Gnpda2	0.256833	0.017193	0.20897	0.0956802	0.167436	0.655364	0.161153	0.142152	0.825576	0.131196	0.043955	0.389253
Cers5	0.41929	0.0171461	0.20897	0.131323	0.245362	0.709875	0.287967	0.108121	0.778766	0.194787	0.0671127	0.460702
P2ry12	0.39722	0.0171953	0.20897	0.07302	0.495196	0.83836	0.3242	0.0565607	0.638066	0.14447	0.15259	0.610339
Grid2ip	-0.643224	0.0171956	0.20897	-0.989071	2.8522e-08	1.35688e-05	0.345846	0.208245	0.870141	-0.91285	4.75748e-08	1.29147e-05
Cstf3	0.521425	0.0171869	0.20897	0.0676564	0.630113	0.897549	0.453769	0.0421267	0.576584	0.167662	0.205951	0.657213
1700020G17Rik	0.0503696	0.0172399	0.209052	0.00629156	0.643099	0.902446	0.044078	0.0411001	0.574347	0.0160059	0.208478	0.658908
Polr3f	0.276768	0.01723	0.209052	0.0555701	0.456465	0.816079	0.221198	0.0619366	0.656377	0.10432	0.136147	0.603219
Dst	0.57419	0.017245	0.209052	0.0749312	0.628329	0.896593	0.499258	0.0424101	0.576584	0.184962	0.204598	0.656287
Tmem140	0.0439643	0.0172863	0.209162	0.0128368	0.279349	0.728524	0.0311274	0.0981271	0.755912	0.019697	0.074421	0.480796
Bdh1	0.382415	0.0172699	0.209162	0.154303	0.135247	0.619017	0.228112	0.163108	0.838759	0.204576	0.0351655	0.354527
Cadm2	0.735941	0.0172789	0.209162	0.355073	0.0743547	0.531047	0.380868	0.226103	0.881499	0.439012	0.0190615	0.264542
Mmachc	0.125757	0.017337	0.209284	0.0400787	0.238003	0.709875	0.0856779	0.111576	0.786293	0.0589612	0.0658478	0.457435
Cdk4	0.250606	0.0173393	0.209284	0.156445	0.0212693	0.327432	0.0941611	0.379464	0.915954	0.177197	0.00545326	0.127598
2410004B18Rik	0.303602	0.0173117	0.209284	0.0812064	0.321721	0.750539	0.222396	0.0871613	0.732163	0.13022	0.0910761	0.517645
Enpp2	0.355548	0.0173271	0.209284	0.125149	0.192573	0.679487	0.230399	0.130059	0.809311	0.175927	0.0513074	0.416423
Pdzd4	0.46134	0.0173567	0.209364	0.379766	0.002478	0.0968603	0.0815741	0.679048	0.964383	0.397744	0.000730653	0.0325018
Fahd2a	0.241256	0.0173885	0.209618	0.109973	0.0920343	0.566921	0.131283	0.203611	0.867313	0.138907	0.0233569	0.291948
Rap1gap	0.474005	0.0174143	0.2098	0.0597506	0.64058	0.901679	0.414254	0.0416825	0.575749	0.151048	0.211101	0.660868
Cpm	0.0916854	0.0174629	0.210256	0.0227056	0.359493	0.762222	0.0689798	0.079389	0.709988	0.0379079	0.104796	0.543039
Yars	0.42516	0.0175256	0.21088	0.215656	0.0613032	0.492674	0.209504	0.250087	0.89215	0.261828	0.0156063	0.241203
Rpp21	0.333219	0.0175749	0.211212	0.147135	0.1032	0.576082	0.186083	0.192774	0.861219	0.188146	0.0263591	0.310071
Adar	0.433181	0.0175675	0.211212	0.0541596	0.64376	0.902531	0.379022	0.0417228	0.575749	0.137692	0.21227	0.662628
Mir9-3hg	-0.605093	0.0177013	0.212515	-0.775429	3.42231e-06	0.000705623	0.170336	0.511477	0.928848	-0.737889	2.38176e-06	0.000357669
Afdn	0.467135	0.017705	0.212515	0.137536	0.277155	0.727126	0.329599	0.100553	0.760602	0.210176	0.0772947	0.488743
4930593A02Rik	0.256648	0.0177332	0.212722	0.0239208	0.730647	0.935677	0.232727	0.0351465	0.539179	0.0752113	0.252059	0.668684
Plekhd1	-0.514313	0.0177489	0.212779	-0.546494	0.000108027	0.0099501	0.0321814	0.88398	0.989676	-0.539402	4.23828e-05	0.00373923
Rpl3l	0.0836017	0.0177642	0.212825	-0.0109023	0.630165	0.897549	0.0945039	0.00880071	0.32823	0.00992535	0.64358	0.852286
Gfpt1	0.420763	0.0177745	0.212825	0.145555	0.202116	0.682854	0.275208	0.128038	0.8063	0.206208	0.0549131	0.425741
Gm44129	0.344994	0.0178021	0.212981	0.348731	0.000227588	0.0175458	-0.00373742	0.979853	0.996637	0.347908	8.55736e-05	0.00638005
Gm49200	0.0613963	0.0178094	0.212981	-0.0109928	0.508807	0.843766	0.0723891	0.00633588	0.300512	0.00496095	0.752103	0.909014
Ino80d	0.478705	0.0178372	0.213053	0.198101	0.127486	0.60771	0.280604	0.172659	0.847273	0.259943	0.0334943	0.345592
Rbm39	0.516965	0.0178356	0.213053	0.219889	0.117267	0.59299	0.297077	0.181217	0.850899	0.285361	0.0300432	0.329604
Zfp114	0.238127	0.0178658	0.213263	0.0769399	0.233796	0.709868	0.161187	0.115603	0.790686	0.112464	0.0643908	0.453796
Gm28653	0.476653	0.0178827	0.213335	-0.167398	0.195782	0.679487	0.644051	0.00180862	0.172083	-0.0254569	0.836078	0.942849
2310022B05Rik	-0.366802	0.017923	0.213685	-0.258428	0.00980422	0.215593	-0.108375	0.491636	0.928848	-0.282312	0.00262265	0.0793314
Galns	0.189304	0.0179657	0.213814	0.0839822	0.102779	0.576082	0.105322	0.195972	0.862206	0.107194	0.027026	0.312594
Lrrc19	0.334697	0.0179583	0.213814	0.207992	0.0225885	0.337116	0.126705	0.378514	0.915954	0.235916	0.00583594	0.13417
Pcdhb22	0.197768	0.0179738	0.213814	0.0498464	0.353219	0.762222	0.147922	0.0825307	0.71887	0.0824467	0.103092	0.538114
Tmcc3os	0.192507	0.0179777	0.213814	0.0273372	0.600755	0.886397	0.16517	0.0466077	0.598004	0.0637388	0.196586	0.647395
Gm17080	0.0347209	0.0179962	0.213866	-0.0060383	0.521717	0.848796	0.0407592	0.00665321	0.30474	0.00294457	0.735991	0.900571
Adgrf4	0.159836	0.0180131	0.213866	0.040379	0.352275	0.762222	0.119457	0.0828744	0.71887	0.066706	0.103097	0.538114
Sec24a	0.461363	0.018015	0.213866	0.059697	0.633579	0.898615	0.401666	0.0435669	0.580131	0.14822	0.209584	0.659855
Pml	-0.35057	0.0180528	0.214185	-0.20251	0.0340657	0.395979	-0.14806	0.326353	0.904694	-0.235141	0.00869266	0.170899
Vmn2r56	0.136832	0.0181069	0.214565	0.00194343	0.958295	0.992788	0.134889	0.0225426	0.460411	0.0316714	0.369238	0.684745
Spats2	0.472729	0.0180991	0.214565	0.0277379	0.828953	0.965034	0.444992	0.0293145	0.510127	0.125809	0.300053	0.668684
Pigp	0.375807	0.0181328	0.214742	0.138751	0.174836	0.665662	0.237056	0.143377	0.825952	0.190996	0.0469838	0.402487
1700025G04Rik	0.369025	0.0181442	0.214747	0.108879	0.278	0.728016	0.260145	0.102168	0.7632	0.166212	0.0784306	0.490508
Herc4	0.41641	0.0181611	0.214816	0.292113	0.0102774	0.221749	0.124297	0.488104	0.928848	0.319507	0.00275618	0.0819655
Spopl	0.379116	0.0181893	0.21502	-0.0242028	0.814309	0.960378	0.403318	0.0139692	0.392041	0.064684	0.506719	0.768132
Ddx41	0.34365	0.018226	0.215323	0.256536	0.00638476	0.171064	0.0871135	0.556171	0.932061	0.275735	0.0017551	0.059365
Acat1	0.513958	0.018252	0.2155	0.0293207	0.833844	0.966401	0.484637	0.0292515	0.509875	0.136129	0.301833	0.668684
Gm46404	0.177308	0.0182755	0.215537	0.0283691	0.5565	0.866198	0.148939	0.0519704	0.619611	0.0611936	0.178896	0.631233
Elavl3	0.522108	0.0182773	0.215537	0.281003	0.0486359	0.454332	0.241104	0.284219	0.89914	0.33414	0.0123492	0.214153
Tlnrd1	-0.377986	0.0182944	0.215578	-0.46958	7.31678e-06	0.00117945	0.091594	0.573927	0.935693	-0.449394	4.61441e-06	0.000626317
Car5b	0.0847257	0.0183205	0.215578	-0.00771498	0.73792	0.938859	0.0924407	0.0118225	0.366101	0.0126579	0.562031	0.803052
Zwint	0.457938	0.0183249	0.215578	0.333432	0.00784289	0.190786	0.124506	0.528263	0.928848	0.360872	0.00215575	0.0687436
Urgcp	0.488703	0.0183034	0.215578	0.184952	0.164944	0.652583	0.303751	0.149916	0.829651	0.251895	0.0444712	0.391444
Hdx	0.45377	0.0184258	0.216432	0.190134	0.124731	0.60379	0.263636	0.178696	0.85055	0.248236	0.0332145	0.345254
Usp47	0.460625	0.0184309	0.216432	-0.042819	0.732905	0.936844	0.503444	0.0117571	0.365769	0.0681344	0.566238	0.805377
Idh3b	0.449062	0.0184217	0.216432	-0.0775259	0.526293	0.850362	0.526588	0.00691466	0.309752	0.038528	0.739469	0.902553
Gm38973	0.07115	0.018483	0.216863	0.0165271	0.394268	0.780334	0.0546229	0.0760697	0.702195	0.0285654	0.117307	0.570872
Kansl1l	0.550182	0.0184898	0.216863	0.35437	0.0186795	0.306941	0.195812	0.409842	0.924682	0.397525	0.00501975	0.120645
Nphp1	0.131665	0.0185219	0.217109	0.0517373	0.15018	0.636344	0.0799281	0.160396	0.835253	0.0693525	0.0407239	0.375889
Ppib	0.453497	0.0185853	0.217658	0.157945	0.202252	0.682854	0.295552	0.13212	0.81229	0.223081	0.0556391	0.427397
Kcmf1	0.489342	0.018591	0.217658	0.0859656	0.519659	0.847887	0.403376	0.0571462	0.640491	0.174865	0.16497	0.623857
A730004F24Rik	0.0837887	0.0186868	0.217818	0.00895193	0.69554	0.922668	0.0748368	0.0395711	0.568229	0.0254451	0.239459	0.668684
Dpp9	0.257538	0.0186451	0.217818	0.116498	0.09819	0.571189	0.14104	0.20571	0.869243	0.147581	0.0254197	0.305774
Ifnar1	0.292835	0.0186272	0.217818	0.131861	0.099672	0.572637	0.160974	0.203944	0.868079	0.167338	0.025777	0.307279
Zfp12	0.252045	0.0186433	0.217818	0.0643291	0.349977	0.762222	0.187716	0.0856369	0.728455	0.1057	0.102194	0.537554
Tada3	0.325651	0.0186913	0.217818	0.100367	0.259418	0.718255	0.225284	0.110369	0.78292	0.150017	0.0727809	0.478294
Cct3	0.425766	0.0186795	0.217818	0.167038	0.151373	0.636997	0.258728	0.160533	0.835253	0.224059	0.0407706	0.376155
Caskin1	0.410482	0.018694	0.217818	0.0984712	0.379851	0.772242	0.312011	0.0795468	0.71005	0.167235	0.113179	0.562889
Tapt1	0.371777	0.0186657	0.217818	0.033169	0.743764	0.940258	0.338608	0.0358287	0.545347	0.107794	0.259842	0.668684
Gm50405	0.0514925	0.0187378	0.218198	0.00723115	0.607169	0.888226	0.0442613	0.0476488	0.603108	0.0169859	0.19777	0.648033
Gm46620	0.0557508	0.0188253	0.218651	0.0193181	0.20548	0.685439	0.0364327	0.131862	0.811349	0.0273474	0.0553328	0.426818
Gm36862	0.0414692	0.018844	0.218651	-0.00763722	0.500624	0.840768	0.0491065	0.00657961	0.30474	0.00318529	0.763843	0.91443
Fgf20	0.099256	0.0188401	0.218651	0.0126689	0.640574	0.901679	0.0865872	0.0446417	0.587145	0.0317517	0.215125	0.664919
Krcc1	0.336352	0.0188362	0.218651	0.133808	0.146283	0.634229	0.202544	0.164899	0.840217	0.178446	0.0391252	0.369639
Hmgn3	0.455602	0.0187939	0.218651	0.119412	0.337801	0.757456	0.336189	0.0889569	0.73511	0.193505	0.0991374	0.53255
Ino80	0.480921	0.0188183	0.218651	0.0236069	0.85745	0.971799	0.457314	0.0286883	0.503619	0.124394	0.316159	0.668684
Gm11399	0.0362161	0.0188846	0.218653	0.00300442	0.761602	0.945443	0.0332116	0.0349213	0.53837	0.0103239	0.260318	0.668684
Loxl4	0.0777453	0.018889	0.218653	0.00833628	0.694994	0.922233	0.0694091	0.0399947	0.570246	0.0236333	0.239416	0.668684
Nkapl	0.154713	0.0188689	0.218653	-0.000348232	0.993431	0.99834	0.155061	0.0212351	0.449719	0.0338255	0.398672	0.707905
Polr3d	0.28917	0.018862	0.218653	0.0830906	0.293693	0.739351	0.20608	0.100574	0.760602	0.128508	0.0838647	0.504762
Gm44040	-0.66781	0.0190067	0.219234	-0.534835	0.00368589	0.125453	-0.132975	0.646039	0.955562	-0.564141	0.00111615	0.0436065
Slc39a8	0.0394198	0.0189633	0.219234	0.00687008	0.524295	0.849949	0.0325497	0.0575124	0.641692	0.0140437	0.161037	0.618388
A330076H08Rik	0.516733	0.018981	0.219234	0.305081	0.0316684	0.385759	0.211652	0.344988	0.910106	0.351727	0.00846614	0.168163
Hadhb	0.351493	0.0189753	0.219234	0.106373	0.269266	0.722244	0.24512	0.108389	0.779055	0.160395	0.0764314	0.487311
Gm48678	0.497972	0.0189959	0.219234	0.181385	0.183916	0.673238	0.316588	0.143209	0.825952	0.251157	0.050841	0.415169
Ccdc30	0.403265	0.0189916	0.219234	0.0278606	0.800708	0.956851	0.375404	0.0324365	0.525477	0.110595	0.288837	0.668684
Cacul1	0.409664	0.0190234	0.219298	0.252949	0.0247456	0.352052	0.156714	0.377906	0.915954	0.287488	0.00653701	0.143057
Rbck1	0.296372	0.0190669	0.219563	0.0729923	0.368811	0.763647	0.223379	0.0830624	0.71887	0.122223	0.108824	0.553043
Hbs1l	0.399703	0.019069	0.219563	0.0117472	0.914536	0.981742	0.387956	0.0258827	0.488714	0.0972484	0.346637	0.668684
Tctex1d1	0.192027	0.0192321	0.221311	0.11936	0.0240536	0.347681	0.0726676	0.383891	0.915954	0.135375	0.00660468	0.14386
Zkscan1	0.393031	0.0192455	0.221321	-0.0157549	0.883797	0.97574	0.408785	0.0172013	0.430987	0.0743368	0.465787	0.739071
Tnik	0.627638	0.0192556	0.221321	-0.0424807	0.805099	0.958741	0.670118	0.0144965	0.398706	0.105206	0.518118	0.775876
Tmem65	0.484067	0.0193494	0.222268	0.220986	0.0971152	0.571121	0.26308	0.211879	0.872709	0.278966	0.0260074	0.308406
Prkd1	-0.645884	0.0193842	0.222405	-0.50522	0.00467911	0.142826	-0.140664	0.616573	0.946197	-0.536221	0.00139896	0.0511294
2010009K17Rik	0.117328	0.0193795	0.222405	0.0587024	0.0692406	0.516063	0.0586254	0.251072	0.89215	0.0716227	0.018516	0.259469
C630031E19Rik	0.100275	0.0194158	0.22257	0.0409774	0.137557	0.621507	0.0592977	0.174691	0.84794	0.0540459	0.0377451	0.364605
Dars	0.394951	0.0194214	0.22257	0.0252496	0.815955	0.960815	0.369702	0.0321075	0.524504	0.106728	0.297255	0.668684
Grem1	0.089787	0.0194396	0.222611	0.0485995	0.0495794	0.458099	0.0411875	0.292175	0.89914	0.0576768	0.0131751	0.221854
Bbx	0.492184	0.0194592	0.222611	0.231414	0.0878543	0.560367	0.26077	0.223977	0.880116	0.288885	0.0235274	0.292489
Rsbn1	0.437414	0.0194509	0.222611	-0.162343	0.177422	0.668511	0.599757	0.00178554	0.171561	-0.0301636	0.791968	0.92453
Gm15880	0.095557	0.0194905	0.222839	0.0197108	0.453136	0.814569	0.0758462	0.0690256	0.68066	0.0364264	0.141431	0.608074
Pak2	-0.529816	0.0195098	0.222928	-0.335637	0.0217978	0.331901	-0.194179	0.400118	0.921758	-0.378432	0.00591672	0.135001
Med17	0.32328	0.01955	0.223127	0.302918	0.000743364	0.0413086	0.0203623	0.884992	0.989676	0.307406	0.000250876	0.0144349
Ccnt1	0.443374	0.0195479	0.223127	0.0412045	0.735387	0.938135	0.40217	0.037984	0.558732	0.129838	0.259032	0.668684
A230009B12Rik	0.13641	0.019583	0.223241	0.0937008	0.0130014	0.253217	0.0427089	0.472461	0.928848	0.103113	0.00369393	0.100018
Slc25a19	0.236524	0.0195728	0.223241	0.0181571	0.780149	0.951058	0.218367	0.0347475	0.53747	0.0662828	0.27762	0.668684
Cmya5	-0.51496	0.0196214	0.223288	-0.344857	0.0154638	0.279021	-0.170103	0.448607	0.928848	-0.382346	0.00431658	0.109946
Magix	0.0539266	0.0196176	0.223288	0.00921705	0.534559	0.854707	0.0447096	0.0578614	0.642338	0.0190705	0.170855	0.628558
Maats1	0.0968097	0.0196043	0.223288	0.023929	0.36923	0.76375	0.0728806	0.0848073	0.725349	0.0399911	0.111899	0.560129
Fstl5	0.379798	0.0196334	0.223294	0.0723881	0.488676	0.834204	0.30741	0.0640592	0.666544	0.140138	0.155595	0.611692
A230005M16Rik	0.0981461	0.0196678	0.223362	0.0336143	0.21398	0.69388	0.0645318	0.13222	0.812521	0.0478364	0.0609067	0.443427
Efna2	0.113124	0.0196722	0.223362	-0.0123393	0.691917	0.920841	0.125464	0.0114139	0.36141	0.0153115	0.60424	0.83039
Ncbp3	0.393463	0.0196737	0.223362	0.0373581	0.730147	0.935677	0.356104	0.0386096	0.564528	0.11584	0.257095	0.668684
C530008M17Rik	0.206311	0.0197324	0.223898	0.101039	0.0761524	0.537151	0.105272	0.242564	0.890287	0.124239	0.0208678	0.278104
Slc25a16	0.315326	0.0197666	0.224151	0.108804	0.210956	0.691663	0.206522	0.13404	0.81588	0.154319	0.05881	0.436199
Rabac1	0.456697	0.0197777	0.224151	0.233562	0.064199	0.502691	0.223135	0.263286	0.894032	0.282738	0.0170996	0.250913
Gm29328	0.169623	0.0198155	0.22445	0.073165	0.118311	0.593837	0.0964581	0.193231	0.861219	0.0944233	0.032338	0.341849
Jade2	0.256367	0.0198465	0.22467	0.128803	0.0691556	0.515873	0.127564	0.254881	0.89215	0.156917	0.0181574	0.258231
Cacna1g	-0.549288	0.0198722	0.22483	-0.698952	5.87862e-06	0.00100957	0.149664	0.532729	0.928848	-0.665968	3.88787e-06	0.000545177
Mex3b	0.191569	0.0199949	0.225826	0.0380456	0.471935	0.82497	0.153523	0.0675236	0.675603	0.0718804	0.150532	0.610259
Parn	0.376584	0.0199788	0.225826	-0.0779807	0.453199	0.814569	0.454565	0.00607722	0.293407	0.0222003	0.821584	0.936791
Naa40	0.492275	0.019995	0.225826	0.0333138	0.806291	0.959183	0.458962	0.0336199	0.530231	0.134464	0.293969	0.668684
Extl2	-0.349754	0.020059	0.226011	-0.0824326	0.393628	0.780334	-0.267322	0.0813093	0.714205	-0.141347	0.12034	0.577665
Dusp14	-0.153436	0.0200809	0.226011	-0.110757	0.00937505	0.210495	-0.0426792	0.524924	0.928848	-0.120163	0.00270882	0.0812415
Itga4	0.0990755	0.0200756	0.226011	-0.0102391	0.708252	0.927473	0.109315	0.0121196	0.36952	0.0138526	0.593521	0.82437
Mitf	0.471807	0.0200335	0.226011	0.155071	0.234389	0.709875	0.316737	0.125439	0.802228	0.224876	0.0671285	0.460702
Nck2	0.34538	0.0200495	0.226011	0.00154077	0.987108	0.998192	0.34384	0.0234287	0.466172	0.0773191	0.390013	0.701769
BC005561	0.468862	0.0200458	0.226011	0.107938	0.404641	0.785404	0.360924	0.0791327	0.70984	0.187482	0.124331	0.586191
Gm281	0.0286247	0.0201554	0.226553	0.00461556	0.559651	0.867794	0.0240092	0.0560854	0.635276	0.00990691	0.169362	0.628558
Gm17116	0.0423152	0.0201638	0.226553	0.00846078	0.469549	0.823832	0.0338544	0.0683588	0.677691	0.0159219	0.143868	0.608074
Pdpr	0.388262	0.0201596	0.226553	0.0168729	0.875037	0.974094	0.371389	0.0295228	0.510291	0.0987228	0.329467	0.668684
Clspn	0.0900635	0.0202527	0.227084	0.024911	0.317648	0.749452	0.0651525	0.0994064	0.759706	0.0392699	0.0949418	0.524605
Fam240b	0.121543	0.0202577	0.227084	0.0340097	0.312073	0.748054	0.0875335	0.100928	0.760602	0.0533011	0.0934646	0.52272
Atp6v0c	0.492445	0.020248	0.227084	0.403795	0.00325875	0.114115	0.08865	0.681074	0.964588	0.423333	0.000980424	0.0403097
Ndufv3	0.419189	0.0202319	0.227084	0.0687638	0.553111	0.864359	0.350425	0.0570571	0.640489	0.145993	0.181782	0.634319
Smg1	0.47785	0.0202889	0.227303	0.230134	0.0825071	0.550942	0.247715	0.237271	0.886846	0.284728	0.0221853	0.284226
1700025N21Rik	0.047038	0.0203571	0.227806	-0.00892959	0.492957	0.836971	0.0559676	0.00700171	0.310104	0.00340504	0.780759	0.919434
Smurf1	0.391634	0.0203571	0.227806	0.160868	0.138555	0.622701	0.230766	0.179559	0.850689	0.211726	0.0382185	0.366017
Pms2	-0.385125	0.0205194	0.228834	-0.230906	0.0312064	0.384141	-0.154219	0.36193	0.915954	-0.264894	0.00849584	0.168437
Cep170b	0.312631	0.020504	0.228834	0.205597	0.0182059	0.3049	0.107035	0.435549	0.928848	0.229186	0.00492019	0.118927
Ptbp2	0.456924	0.0205177	0.228834	0.223168	0.0788294	0.542543	0.233756	0.244337	0.891015	0.274685	0.0212317	0.278751
Dcaf17	0.401234	0.0205125	0.228834	0.0562557	0.612973	0.89093	0.344979	0.0508931	0.615436	0.132285	0.207113	0.658075
Ndufaf4	0.480726	0.0205001	0.228834	0.0682328	0.608565	0.88856	0.412494	0.0513347	0.617314	0.159142	0.205868	0.657213
Sort1	0.502857	0.0204765	0.228834	0.00520487	0.970197	0.994635	0.497653	0.0247421	0.480193	0.114882	0.382341	0.695805
Gm40155	0.180405	0.0205411	0.228945	0.0784727	0.117383	0.59299	0.101932	0.198713	0.863272	0.100937	0.0323869	0.342025
Cdc20	-0.203767	0.0205838	0.229121	-0.169181	0.0029716	0.107935	-0.0345856	0.699147	0.967429	-0.176803	0.000970057	0.0399674
Awat2	0.0445874	0.0205819	0.229121	0.00573919	0.642544	0.902356	0.0388482	0.0480192	0.603806	0.0143009	0.215546	0.665205
H2-T24	0.200781	0.0205921	0.229121	0.103489	0.0638734	0.501954	0.0972925	0.270368	0.894881	0.124931	0.0174931	0.254045
Proser2	-0.251204	0.0206209	0.22918	-0.110877	0.112332	0.590419	-0.140326	0.204122	0.868531	-0.141804	0.031365	0.336396
Caprin1	0.504102	0.0206118	0.22918	-0.0495818	0.722883	0.933331	0.553684	0.01289	0.377508	0.072444	0.583674	0.817801
Ndufs1	0.453755	0.0206558	0.229437	0.0541859	0.666932	0.909442	0.399569	0.0458265	0.595533	0.142246	0.230757	0.668684
Gm34544	0.205495	0.0206678	0.229439	0.0216229	0.704546	0.926226	0.183872	0.042484	0.576584	0.0621463	0.250931	0.668684
Cfap221	0.0350117	0.0206813	0.229459	0.00681995	0.482889	0.830492	0.0281918	0.0677364	0.675603	0.0130331	0.14646	0.608276
Fam163b	0.0687057	0.0207024	0.229563	0.0125961	0.509049	0.8438	0.0561097	0.0639857	0.666333	0.024962	0.164122	0.623004
C730034F03Rik	0.291803	0.0207221	0.229651	0.08051	0.320667	0.750539	0.211293	0.100353	0.760602	0.127077	0.0959291	0.525995
Ppp1cb	0.444702	0.0207426	0.229747	0.222804	0.071953	0.522309	0.221898	0.256977	0.892937	0.271708	0.0194646	0.266906
Eef1akmt4	0.165771	0.0207816	0.230049	-0.0115188	0.802434	0.957452	0.17729	0.0155679	0.410013	0.0275538	0.527511	0.781358
A230083G16Rik	-0.363689	0.0208381	0.230543	-0.456665	9.01588e-06	0.00131822	0.0929762	0.561357	0.933288	-0.436174	5.95483e-06	0.000755016
Nsg2	-0.348187	0.0209263	0.230607	-0.203945	0.035869	0.403989	-0.144242	0.347173	0.910407	-0.235734	0.00981966	0.184819
4930405A21Rik	-0.410382	0.0209101	0.230607	-0.285398	0.0128554	0.252766	-0.124985	0.489273	0.928848	-0.312943	0.0036694	0.0999475
Slc20a1	-0.508877	0.0208903	0.230607	-0.587292	4.31645e-05	0.00492353	0.0784141	0.726325	0.971591	-0.57001	2.17183e-05	0.00216707
Adap1	0.365083	0.0208977	0.230607	0.227181	0.0258354	0.357897	0.137902	0.39118	0.917767	0.257573	0.00705613	0.150157
Gm33906	0.276365	0.0209128	0.230607	0.0474002	0.537402	0.855745	0.228965	0.0606807	0.652583	0.0978614	0.177526	0.630271
Mesd	0.364121	0.0209141	0.230607	0.0204466	0.839931	0.967624	0.343675	0.0327624	0.527622	0.0961886	0.313947	0.668684
Smap1	0.410783	0.0209267	0.230607	0.060309	0.597552	0.884717	0.350474	0.0534636	0.627057	0.137549	0.20126	0.651722
Slc30a6	0.383135	0.0210235	0.231543	0.0334264	0.753878	0.943479	0.349709	0.0390712	0.566974	0.110498	0.272168	0.668684
Zfp326	0.341984	0.0210474	0.231676	0.0748634	0.431764	0.80091	0.267121	0.0771843	0.704483	0.133734	0.135477	0.602391
Gm28876	-0.382707	0.0210843	0.23182	-0.394712	0.000251811	0.0188183	0.0120044	0.943279	0.994578	-0.392066	0.000104499	0.00727849
Rpf2	0.27223	0.0210834	0.23182	0.0406373	0.591884	0.882305	0.231593	0.0544464	0.631003	0.0916777	0.198572	0.648952
Gm10406	0.044608	0.0210987	0.231848	0.00587546	0.636211	0.899457	0.0387326	0.049708	0.609339	0.0144117	0.214116	0.664306
Fut2	-0.153144	0.0211386	0.232017	-0.139615	0.00118422	0.0575356	-0.0135283	0.841262	0.989676	-0.142597	0.000429855	0.0224735
1700015I17Rik	0.0442758	0.0211448	0.232017	0.00478881	0.697793	0.923651	0.039487	0.0439466	0.581927	0.0134913	0.241516	0.668684
Fitm2	0.249235	0.0211699	0.232017	0.151057	0.030266	0.380618	0.0981778	0.372247	0.915954	0.172694	0.00817205	0.164347
Rad17	0.360384	0.0211542	0.232017	0.225632	0.0252378	0.355103	0.134752	0.396927	0.919564	0.25533	0.00688435	0.147689
Gm15918	0.21243	0.0211852	0.232017	-0.00464326	0.937464	0.986802	0.217073	0.0211689	0.44919	0.0431972	0.439833	0.721374
Trpc1	0.488523	0.0211854	0.232017	0.0438913	0.747101	0.94154	0.444631	0.0398779	0.570246	0.141883	0.269598	0.668684
Abcd4	0.398838	0.0211989	0.232034	-0.111279	0.317079	0.749416	0.510117	0.00401504	0.243536	0.00114509	0.991341	0.997939
Hps4	0.369409	0.0212174	0.232106	0.0806331	0.433707	0.802746	0.288776	0.0773377	0.704564	0.144276	0.136793	0.60407
Gm44621	0.0621486	0.021321	0.232978	-0.00941496	0.587094	0.879682	0.0715636	0.00956046	0.341921	0.00635684	0.697534	0.882503
Ythdc2	0.42992	0.021316	0.232978	-0.0147417	0.902144	0.978787	0.444661	0.0197864	0.444114	0.0832566	0.462586	0.735843
Tars2	0.321077	0.0214086	0.233674	0.0418702	0.640371	0.901679	0.279207	0.049915	0.609639	0.103404	0.220099	0.668684
Rimklb	0.381808	0.0214054	0.233674	0.0526531	0.621273	0.894246	0.329155	0.051902	0.619279	0.125195	0.212366	0.662628
'Macrod2os1	0.485466	0.0214603	0.234107	0.354094	0.00941268	0.210613	0.131372	0.540662	0.929736	0.383047	0.0027984	0.0827225
Gm37768	0.307755	0.0214944	0.234265	0.0960388	0.264338	0.720302	0.211716	0.120643	0.794979	0.142699	0.0777176	0.489131
Ap3m1	0.367404	0.0214989	0.234265	0.0362902	0.723606	0.933477	0.331114	0.0423481	0.576584	0.109264	0.258743	0.668684
Nalcn	0.560634	0.0215607	0.234808	0.376819	0.0167034	0.290893	0.183816	0.458947	0.928848	0.41733	0.00475687	0.116442
Poglut1	0.323256	0.0216017	0.235124	0.0419905	0.642167	0.90204	0.281265	0.0501223	0.610282	0.103978	0.221538	0.668684
9130204K15Rik	0.0334235	0.021661	0.235262	-0.000539852	0.953938	0.992032	0.0339633	0.0223805	0.460411	0.00694529	0.421383	0.709346
Gm42456	0.0666275	0.0216627	0.235262	0.0168693	0.36558	0.762222	0.0497582	0.0925518	0.742585	0.0278354	0.112319	0.561116
Ckmt2	0.176393	0.0216468	0.235262	0.0531539	0.281636	0.729094	0.123239	0.115412	0.790475	0.0803145	0.0847063	0.507232
Hace1	0.421	0.0216395	0.235262	0.108201	0.358312	0.762222	0.312799	0.0941662	0.746934	0.177139	0.110242	0.555908
Ass1	0.109373	0.0217886	0.236472	-0.0247115	0.419812	0.794469	0.134084	0.00601672	0.292451	0.00483911	0.86794	0.955682
Mocs2	0.258246	0.0217984	0.236472	0.0783278	0.279069	0.728524	0.179919	0.11686	0.790686	0.11798	0.0817364	0.500281
Decr1	0.120269	0.0218663	0.236832	0.01303	0.69891	0.924157	0.107239	0.0451703	0.591703	0.0366642	0.249524	0.668684
Gm15910	0.205217	0.0218559	0.236832	0.0203045	0.723885	0.933602	0.184912	0.0429512	0.578565	0.0610571	0.261151	0.668684
Ube3a	0.614432	0.0218679	0.236832	0.112623	0.512969	0.845587	0.501809	0.0663989	0.672416	0.223216	0.168552	0.628497
Siah2	0.301042	0.0218801	0.236832	-0.0257945	0.759691	0.945443	0.326837	0.0149138	0.402899	0.0462366	0.561429	0.803002
9530059O14Rik	-0.579247	0.0219355	0.2373	-0.809098	1.06899e-06	0.000263933	0.22985	0.371578	0.915954	-0.758441	1.01012e-06	0.000175314
Mgat4c	0.523738	0.0219775	0.23757	0.4122	0.0053002	0.155928	0.111539	0.631481	0.950726	0.436782	0.00170017	0.0583458
Gm39043	0.273367	0.0219848	0.23757	0.0456473	0.55151	0.86313	0.22772	0.0614135	0.656126	0.0958342	0.184812	0.636762
Gm17224	0.0690956	0.0220159	0.237774	-0.0182436	0.346735	0.762222	0.0873393	0.00471056	0.257366	0.00100497	0.956341	0.988736
Bpgm	-0.252383	0.0221143	0.238635	-0.130103	0.0670048	0.510333	-0.122279	0.276101	0.898149	-0.157052	0.0185013	0.259469
Cccd201	0.0442155	0.0221201	0.238635	0.00503642	0.684838	0.917041	0.0391791	0.0469404	0.599012	0.0136711	0.238188	0.668684
Abhd3	0.576983	0.0221485	0.23881	0.193612	0.232459	0.708734	0.383371	0.135743	0.817357	0.278103	0.0683703	0.464743
Tut4	0.476684	0.0221776	0.238921	0.25481	0.0576986	0.482802	0.221874	0.295612	0.899347	0.303708	0.0159174	0.243699
Prnp	0.450458	0.0221833	0.238921	0.216439	0.0878193	0.560367	0.23402	0.243196	0.890303	0.268014	0.0244783	0.299079
Hmces	0.266444	0.02226	0.239614	0.0997728	0.183208	0.672476	0.166671	0.16043	0.835253	0.136505	0.0526079	0.420347
Gm35172	0.0324595	0.0222852	0.239622	-0.000573314	0.949874	0.991314	0.0330329	0.0228184	0.462173	0.00670676	0.425501	0.711374
1700110I01Rik	0.0324595	0.0222852	0.239622	-0.000573314	0.949874	0.991314	0.0330329	0.0228184	0.462173	0.00670676	0.425501	0.711374
Cc2d2a	-0.38958	0.0223609	0.240302	-0.11974	0.274759	0.725839	-0.26984	0.120565	0.794979	-0.179209	0.0822316	0.501151
Ppip5k1	0.488312	0.0224331	0.240813	0.256023	0.0631302	0.49913	0.232289	0.286056	0.89914	0.307216	0.0175381	0.254176
Ptpn13	0.565458	0.0224261	0.240813	0.178682	0.261755	0.718812	0.386775	0.12543	0.802228	0.263923	0.0783858	0.490508
Nisch	0.442992	0.0224462	0.240821	0.11163	0.370694	0.764686	0.331362	0.0939687	0.746648	0.184658	0.114889	0.566091
Stx18	-0.484749	0.0225145	0.241138	-0.306876	0.0251411	0.354409	-0.177873	0.410653	0.925024	-0.346077	0.00712896	0.151158
Tsks	0.054525	0.0225093	0.241138	0.0298302	0.0526945	0.466921	0.0246948	0.310001	0.903626	0.0352727	0.0141507	0.2296
Sox4	0.154004	0.0225252	0.241138	0.0814167	0.061157	0.492438	0.0725875	0.290823	0.89914	0.0974142	0.0173565	0.253104
Kcnt1	0.344389	0.0225223	0.241138	0.162573	0.0943304	0.569985	0.181817	0.236848	0.886846	0.202643	0.0264394	0.310325
Nectin3	0.318921	0.0225773	0.241563	0.170488	0.0584331	0.484788	0.148433	0.297093	0.899648	0.203201	0.0161217	0.244454
Anxa6	0.421235	0.022619	0.241877	0.126311	0.287542	0.734065	0.294924	0.117322	0.790686	0.191309	0.0869915	0.510662
Ssc5d	0.0318971	0.022677	0.2421	-0.000592836	0.947411	0.990374	0.03249	0.0230932	0.465953	0.00656759	0.428028	0.712338
Kcna4	0.281191	0.0226558	0.2421	0.0717467	0.365479	0.762222	0.209444	0.095877	0.751756	0.117906	0.113313	0.562956
Dennd5b	0.525191	0.0226655	0.2421	0.0627101	0.671773	0.912008	0.46248	0.0492323	0.609052	0.164636	0.238226	0.668684
Fam83d	-0.343345	0.0227457	0.242321	-0.222357	0.0222346	0.335074	-0.120988	0.430242	0.928848	-0.249021	0.00633009	0.140202
Man1c1	0.230551	0.0227475	0.242321	0.139796	0.0322044	0.388464	0.0907549	0.378311	0.915954	0.159797	0.00915496	0.175905
Nr2f2	0.434464	0.0227226	0.242321	0.305442	0.0131268	0.254764	0.129022	0.506071	0.928848	0.333877	0.00388852	0.102407
Zfp407	0.518013	0.0227447	0.242321	0.148189	0.31069	0.747871	0.369824	0.110639	0.783759	0.229694	0.0952677	0.525449
Gm13780	0.0923106	0.0227792	0.242497	-0.00639868	0.805841	0.959054	0.0987093	0.017213	0.430987	0.0153557	0.533269	0.784704
Zfpm2	0.6805	0.0227889	0.242497	-0.0888112	0.643593	0.902531	0.769312	0.0118438	0.366106	0.0807364	0.657595	0.860197
Pmepa1	0.228009	0.0228194	0.242689	0.0566841	0.378474	0.771624	0.171325	0.093403	0.745895	0.0944422	0.11996	0.576757
Adam12	-0.543583	0.0229293	0.243659	-0.23407	0.12798	0.607744	-0.309513	0.203487	0.867313	-0.302283	0.0370163	0.361844
BC030867	0.0997711	0.0229356	0.243659	0.0464544	0.0999296	0.573066	0.0533167	0.232614	0.883731	0.0582048	0.0284542	0.321842
Gm29502	0.062699	0.0229889	0.244093	0.0102392	0.563237	0.869092	0.0524598	0.0622221	0.656377	0.0218007	0.190558	0.641371
Nceh1	0.50334	0.0230174	0.244262	-0.0075281	0.957777	0.992711	0.510868	0.023932	0.471033	0.105061	0.434323	0.717289
C78197	0.0626335	0.0230468	0.244441	-0.0216247	0.22236	0.703547	0.0842582	0.00286155	0.20806	-0.00305512	0.855544	0.951425
Xpnpep2	0.0463745	0.0230634	0.244484	0.00572803	0.662101	0.907843	0.0406465	0.0509698	0.615582	0.014686	0.230536	0.668684
Rab24	0.384794	0.0230764	0.24449	0.0392182	0.718408	0.931623	0.345576	0.0455765	0.594628	0.115379	0.260503	0.668684
Vstm5	0.249991	0.0231704	0.245326	0.187938	0.00825259	0.197022	0.0620537	0.579545	0.936909	0.201613	0.00250169	0.0768808
Zfp592	0.353835	0.0231805	0.245326	0.141458	0.158253	0.643055	0.212377	0.180952	0.850899	0.188263	0.0455643	0.396735
Ppp1r18	-0.10842	0.0231985	0.245373	-0.0609829	0.0475442	0.450088	-0.0474372	0.32915	0.904812	-0.0714375	0.0135587	0.225075
Btbd7	0.493887	0.0232101	0.245373	0.131295	0.347747	0.762222	0.362592	0.102106	0.7632	0.211206	0.108835	0.553043
Psmd8	0.32291	0.0232841	0.246022	0.144631	0.114366	0.59299	0.178279	0.218711	0.875486	0.183922	0.0323009	0.341628
Idh3a	0.356833	0.0233745	0.24671	-0.0341171	0.735715	0.938135	0.39095	0.0151182	0.405613	0.052044	0.585864	0.819251
4632427E13Rik	0.46827	0.0233676	0.24671	-0.000148692	0.999105	0.999709	0.468419	0.0263996	0.490788	0.103086	0.410175	0.707905
Dnajb14	0.455683	0.0233907	0.246747	0.154986	0.230474	0.708111	0.300697	0.142082	0.825576	0.221256	0.0688217	0.466058
Pou6f2	0.21366	0.0234193	0.246782	0.163704	0.0072158	0.182744	0.0499564	0.602402	0.942649	0.174714	0.00232268	0.0726446
Mtus1	0.468365	0.0234112	0.246782	0.0797934	0.547742	0.861378	0.388571	0.0652713	0.668327	0.16543	0.186041	0.637209
Lrrfip1	-0.553234	0.0235428	0.247945	-0.342299	0.0298129	0.378092	-0.210935	0.396211	0.919481	-0.388787	0.00845459	0.168091
Il11	0.0565053	0.0235551	0.247945	-0.0163944	0.306745	0.74611	0.0728997	0.00435263	0.248968	-0.00032815	0.982719	0.994926
Kank1	-0.59202	0.0236295	0.248533	-0.357671	0.0339638	0.395501	-0.234349	0.378734	0.915954	-0.409319	0.00988433	0.185049
Gm15247	0.0810385	0.0236619	0.248533	0.0288917	0.209718	0.690973	0.0521468	0.153026	0.829651	0.0403843	0.062437	0.44906
Hectd2	0.174064	0.0236602	0.248533	0.0754027	0.127737	0.60771	0.0986613	0.207958	0.8701	0.0971465	0.0372927	0.362551
Gm38190	0.224862	0.0236488	0.248533	0.0644835	0.312716	0.748054	0.160379	0.113354	0.787115	0.0998292	0.0966436	0.527133
Chml	-0.299782	0.0237212	0.249021	-0.102604	0.228664	0.707165	-0.197177	0.144335	0.826076	-0.14606	0.0682558	0.464145
Hdac8	0.610923	0.0237387	0.249071	0.239321	0.168485	0.656481	0.371602	0.176941	0.85055	0.321218	0.049668	0.411542
Aff4	0.478127	0.0237539	0.249096	0.197397	0.146811	0.634229	0.28073	0.192452	0.861219	0.259267	0.0424637	0.381794
Mcoln1	0.26539	0.0237831	0.249269	0.0482895	0.521985	0.848796	0.217101	0.0698419	0.682805	0.0961361	0.175852	0.630055
Tsc22d2	0.443673	0.0238644	0.249987	0.230859	0.0679798	0.512146	0.212814	0.287119	0.89914	0.277761	0.0194535	0.266906
Pusl1	0.239414	0.0239117	0.250347	0.109281	0.10924	0.58459	0.130133	0.228018	0.883731	0.137961	0.0309733	0.333819
Ptp4a1	0.0605921	0.0239531	0.250626	0.0129061	0.45415	0.815029	0.0476859	0.0814384	0.714555	0.0234156	0.148175	0.609295
Ankrd13a	0.350802	0.023964	0.250626	-0.0234568	0.814158	0.960378	0.374259	0.0184491	0.436692	0.0590257	0.531053	0.783426
Zfp281	0.278655	0.0240031	0.2509	0.0292129	0.712563	0.929425	0.249442	0.0477496	0.60321	0.0841871	0.260586	0.668684
Vps54	0.433975	0.0240814	0.251584	0.113192	0.359922	0.762222	0.320782	0.101935	0.762363	0.183889	0.114176	0.564826
Gm27184	0.0889158	0.0241142	0.251792	0.0539087	0.0339553	0.395501	0.035007	0.382964	0.915954	0.0616239	0.00984085	0.184964
Psmd10	0.138423	0.0241605	0.252141	-0.0761367	0.0542842	0.472159	0.21456	0.000672993	0.115428	-0.0288502	0.445006	0.725187
Plekhg2	0.0383683	0.0241743	0.25215	0.00545811	0.617598	0.893147	0.0329102	0.0580819	0.643494	0.0127111	0.210694	0.660629
Bmpr1a	-0.431656	0.0241874	0.252152	0.0278716	0.820712	0.962944	-0.459527	0.0188875	0.437402	-0.073403	0.527551	0.781363
Lgals8	0.323061	0.0242602	0.252726	0.229522	0.013187	0.25492	0.0935398	0.521425	0.928848	0.250137	0.00392457	0.1031
Emb	0.472518	0.0242684	0.252726	0.0684672	0.611321	0.889778	0.40405	0.059023	0.64604	0.157515	0.214731	0.664836
Cnrip1	0.437502	0.0243238	0.253167	0.413155	0.00103989	0.0532935	0.0243467	0.901936	0.989676	0.418521	0.000398219	0.0211857
Ube2d2a	0.452696	0.0244002	0.253827	0.164003	0.204848	0.684639	0.288694	0.15891	0.83366	0.227628	0.0611937	0.444804
Rmdn2	0.340394	0.0244168	0.253865	0.166376	0.0875744	0.560018	0.174018	0.258519	0.893009	0.204728	0.025083	0.304011
Aldh3a2	0.275585	0.0244461	0.253934	0.145215	0.0656894	0.504735	0.130371	0.295782	0.899347	0.173947	0.0185109	0.259469
Gm13883	0.427524	0.0244495	0.253934	-0.00746071	0.951248	0.991402	0.434984	0.0250482	0.48182	0.0884049	0.443682	0.72439
Impg2	0.221906	0.0245079	0.253999	0.0647637	0.307194	0.746209	0.157142	0.118173	0.792133	0.0993961	0.096594	0.527102
Nudcd1	0.380551	0.0245012	0.253999	0.157172	0.148808	0.636343	0.223379	0.194939	0.861219	0.206402	0.0437426	0.388509
Fbxo33	0.379926	0.0245006	0.253999	0.0618158	0.568904	0.871806	0.31811	0.0649019	0.668327	0.131924	0.19695	0.647402
Polb	0.480349	0.0244764	0.253999	0.091404	0.505232	0.842478	0.388945	0.0741347	0.69653	0.177123	0.169545	0.628558
Gm13052	-0.493521	0.0245221	0.254012	-0.388517	0.00617942	0.169056	-0.105004	0.638107	0.95274	-0.411658	0.00199628	0.0651297
Tcaf3	0.0360446	0.0245771	0.254244	-0.00307444	0.76529	0.946859	0.0391191	0.0170113	0.429345	0.00554696	0.562181	0.803052
Snhg11	0.284935	0.0245837	0.254244	0.0325571	0.689244	0.919228	0.252378	0.0510703	0.616034	0.0881783	0.241097	0.668684
Rfx7	0.528727	0.0245596	0.254244	0.0689011	0.648303	0.903498	0.459826	0.0553539	0.633986	0.170242	0.231833	0.668684
Gm50401	0.0860033	0.0246515	0.254406	0.0167616	0.495516	0.83836	0.0692417	0.076146	0.702285	0.0320217	0.16732	0.627974
Heca	0.204135	0.0246463	0.254406	0.0434534	0.456649	0.816177	0.160681	0.0828841	0.71887	0.0788658	0.151314	0.610339
Polk	0.211629	0.0246261	0.254406	0.0327541	0.588214	0.880556	0.178875	0.0626482	0.65838	0.0721761	0.205973	0.657213
Twistnb	0.295623	0.0246434	0.254406	0.0902988	0.285699	0.732461	0.205324	0.125732	0.802919	0.13555	0.087966	0.512013
Cct2	0.358717	0.0246886	0.25452	0.0654615	0.523448	0.849467	0.293255	0.0718281	0.689551	0.130092	0.178268	0.631086
A830082K12Rik	0.333686	0.0246813	0.25452	0.00131304	0.989019	0.998192	0.332373	0.0284935	0.502501	0.0745642	0.407479	0.707905
D230022J07Rik	0.161434	0.0247569	0.255089	-0.00849927	0.853973	0.970607	0.169933	0.0207511	0.44919	0.028952	0.507926	0.768916
Slc31a1	0.234701	0.024808	0.255481	0.143761	0.0330184	0.391742	0.0909396	0.392857	0.918235	0.163803	0.00949457	0.180303
Inpp4a	-0.491576	0.0248338	0.255612	-0.350658	0.0131871	0.25492	-0.140918	0.527239	0.928848	-0.381715	0.00385852	0.102015
Atp8b5	0.202217	0.0248731	0.255881	0.0802897	0.166194	0.654119	0.121927	0.184248	0.853263	0.107161	0.0499628	0.412532
1700028K03Rik	0.177263	0.0249524	0.256328	0.0499872	0.325294	0.750539	0.127275	0.114282	0.788561	0.0780372	0.103634	0.539118
Srrm3	0.464943	0.024956	0.256328	0.0355243	0.789683	0.954123	0.429419	0.0425187	0.576584	0.130163	0.297937	0.668684
Kidins220	0.509288	0.0249538	0.256328	0.00170489	0.990675	0.998192	0.507583	0.0287011	0.503619	0.113571	0.40903	0.707905
Exog	0.161779	0.024972	0.256357	0.0377995	0.415009	0.791555	0.12398	0.0920235	0.741609	0.0651233	0.136922	0.604213
Lrrn2	-0.576559	0.0250297	0.25641	-0.344827	0.0376392	0.412445	-0.231733	0.376206	0.915954	-0.395898	0.0110198	0.198803
Tmem217	0.08825	0.0250193	0.25641	0.0257952	0.308187	0.746668	0.0624547	0.119719	0.793824	0.0395595	0.0973958	0.529055
Slc38a6	0.392556	0.0250213	0.25641	0.327727	0.0038359	0.128335	0.0648285	0.715984	0.970189	0.342015	0.00128968	0.0481616
Aup1	0.302159	0.0249908	0.25641	-0.0245318	0.77691	0.949705	0.32669	0.0177535	0.434357	0.0474671	0.560867	0.802548
Sox30	0.0525904	0.0250752	0.256428	-0.00103924	0.945045	0.989197	0.0536297	0.0253538	0.484165	0.0107801	0.446632	0.725869
Ccnc	0.406394	0.0250583	0.256428	0.156673	0.179355	0.670829	0.249722	0.176582	0.85055	0.211708	0.0536102	0.422929
Rrp1	0.388097	0.0250841	0.256428	0.127304	0.253127	0.714878	0.260794	0.139658	0.822873	0.18478	0.0778487	0.489235
Tmed8	0.438122	0.025072	0.256428	0.170222	0.176037	0.666736	0.2679	0.178744	0.85055	0.229265	0.0526046	0.420347
Fads6	-0.382496	0.0251525	0.256503	-0.331524	0.00272334	0.103344	-0.050971	0.769271	0.977453	-0.342758	0.000939509	0.0390828
Ddias	0.0338363	0.0251566	0.256503	-0.00579353	0.550689	0.862676	0.0396299	0.0103776	0.351137	0.00294045	0.74385	0.904617
Meioc	0.0717156	0.0251571	0.256503	-0.00893878	0.663958	0.908457	0.0806543	0.0138099	0.391253	0.00883653	0.650055	0.856412
Gm20463	0.0717156	0.0251571	0.256503	-0.00893878	0.663958	0.908457	0.0806543	0.0138099	0.391253	0.00883653	0.650055	0.856412
Plec	0.416741	0.0251156	0.256503	0.243996	0.0419391	0.42806	0.172745	0.361745	0.915954	0.282067	0.0122806	0.213664
4930486F22Rik	0.0804015	0.0251888	0.256691	0.0235188	0.308393	0.746668	0.0568828	0.120267	0.794524	0.0360551	0.097106	0.52829
Invs	0.284568	0.0252046	0.256718	0.135425	0.0980359	0.571189	0.149143	0.249342	0.89215	0.168295	0.0282763	0.320687
Myo7a	0.0801555	0.0253245	0.257073	0.0499754	0.0306215	0.381644	0.0301801	0.408034	0.924342	0.0566268	0.00901236	0.174911
Dcx	0.0562654	0.025358	0.257073	0.00545068	0.735949	0.938135	0.0508147	0.0478952	0.603308	0.0166497	0.273189	0.668684
2610306M01Rik	0.105082	0.0252954	0.257073	0.00671388	0.823911	0.964218	0.0983684	0.0402776	0.571356	0.0283932	0.319194	0.668684
Tmem246	0.339194	0.0253184	0.257073	0.154346	0.113871	0.592568	0.184848	0.231408	0.883731	0.195085	0.0331396	0.345115
Eef1akmt2	0.265737	0.0252844	0.257073	0.0609168	0.424865	0.797132	0.20482	0.090871	0.738885	0.106057	0.14	0.608074
Emc3	0.410826	0.0253117	0.257073	0.157851	0.181574	0.672391	0.252975	0.176433	0.85055	0.213604	0.0546393	0.425424
Zc3h13	0.455246	0.0252615	0.257073	0.16438	0.209076	0.690591	0.290866	0.160633	0.835253	0.228483	0.0632395	0.450314
Nipbl	0.491989	0.0253503	0.257073	0.098093	0.487772	0.83361	0.393896	0.0792305	0.70984	0.184903	0.164739	0.623779
Iws1	0.396725	0.0253489	0.257073	-0.0588293	0.605747	0.88804	0.455554	0.0120707	0.36952	0.0415697	0.699746	0.88356
Tcerg1l	0.0796297	0.0254645	0.257884	0.00722181	0.7524	0.943479	0.0724079	0.0465583	0.59785	0.0231797	0.28364	0.668684
Kifc1	0.170575	0.0254601	0.257884	0.0445445	0.363968	0.762222	0.12603	0.105401	0.772005	0.0723202	0.11814	0.572816
Lipo3	0.284496	0.0255251	0.258364	0.18417	0.0250296	0.353468	0.100326	0.438996	0.928848	0.206281	0.00731807	0.154082
Wdr7	0.510855	0.0255415	0.258395	0.00794054	0.956899	0.992697	0.502915	0.0313705	0.518853	0.118777	0.391936	0.703889
2410124H12Rik	-0.176159	0.0255864	0.258436	-0.0951605	0.0612382	0.492438	-0.0809984	0.313335	0.903626	-0.113012	0.0180386	0.257593
Gm13944	-0.625726	0.0255985	0.258436	-0.718199	8.35852e-05	0.00819261	0.0924731	0.745711	0.975724	-0.697819	4.65668e-05	0.00399193
Slc2a3	0.470849	0.0255963	0.258436	0.232524	0.0869126	0.558596	0.238325	0.267167	0.894032	0.285048	0.0256408	0.306393
Ube2k	0.490929	0.0255633	0.258436	0.0690231	0.62507	0.895456	0.421906	0.0600384	0.650499	0.162007	0.222969	0.668684
Gm16982	0.203957	0.0256474	0.258796	0.0270157	0.64542	0.903078	0.176941	0.0578119	0.642338	0.0660116	0.233282	0.668684
Synpo2	0.38579	0.025722	0.259415	0.491362	1.37377e-05	0.001887	-0.105572	0.548602	0.9303	0.468096	1.01031e-05	0.00116898
Hikeshi	0.326722	0.0257793	0.259858	0.0174662	0.852782	0.970507	0.309256	0.0387569	0.564959	0.0856227	0.334023	0.668684
Gm16075	-0.359501	0.025806	0.259993	-0.202642	0.0512142	0.46019	-0.156858	0.339366	0.908874	-0.237212	0.0150615	0.235881
Ints6	-0.559687	0.0258316	0.260116	-0.392687	0.0154409	0.278866	-0.166999	0.513411	0.928848	-0.429492	0.00478996	0.117116
Syde1	0.112697	0.0259189	0.260861	0.0323924	0.319283	0.750539	0.0803046	0.11947	0.793824	0.0500906	0.102224	0.537554
Dapk1	0.364082	0.0260276	0.26182	0.317303	0.00273645	0.103359	0.0467789	0.778609	0.978051	0.327612	0.000969833	0.0399674
4930470H14Rik	0.0496049	0.0260843	0.262254	0.020208	0.158919	0.644567	0.0293969	0.195551	0.862206	0.0266867	0.046343	0.399512
Agbl4	0.642303	0.0261117	0.262395	0.309738	0.0957026	0.570142	0.332565	0.258036	0.892937	0.383031	0.0285668	0.322278
Polr3a	0.381566	0.0261291	0.262434	-0.0437758	0.691177	0.920107	0.425342	0.0153208	0.408365	0.0499647	0.631411	0.845888
Nnt	0.175774	0.026174	0.26275	0.1058	0.0379132	0.412626	0.0699738	0.38449	0.915954	0.121222	0.01142	0.202565
Olfr287	0.0538694	0.0262059	0.262826	0.000589319	0.969794	0.994635	0.0532801	0.031345	0.518853	0.0123317	0.399046	0.707905
Prdx4	0.269646	0.0262085	0.262826	0.141911	0.0693369	0.516418	0.127735	0.300983	0.901378	0.170062	0.0202591	0.273053
Pde1b	0.263601	0.0262697	0.262903	0.129474	0.0900756	0.565837	0.134127	0.266839	0.894032	0.159034	0.0265291	0.31069
Sfxn1	0.342692	0.02627	0.262903	0.0470836	0.634599	0.899017	0.295608	0.0603122	0.650658	0.112232	0.229018	0.668684
Epm2a	0.393419	0.0262615	0.262903	0.0545463	0.631494	0.898011	0.338873	0.0606692	0.652583	0.12923	0.228225	0.668684
C130073E24Rik	0.319805	0.0262636	0.262903	-0.102232	0.269229	0.722244	0.422037	0.00421103	0.246739	-0.00921957	0.916672	0.974487
Sorcs1	0.313023	0.0263192	0.263259	0.199227	0.0283919	0.371722	0.113796	0.427494	0.928848	0.224306	0.00868748	0.170899
5930430L01Rik	0.150907	0.0263462	0.263394	0.0619697	0.156339	0.640494	0.0889369	0.19881	0.863272	0.0815704	0.0475047	0.404612
Gm29295	0.140928	0.0263722	0.263513	0.0229435	0.57362	0.874026	0.117984	0.0684154	0.677691	0.0489459	0.203191	0.653973
Trp53inp2	0.354802	0.0263986	0.263513	0.152915	0.13704	0.620754	0.201887	0.214866	0.873677	0.197409	0.040968	0.376973
Atp6v1c1	0.342716	0.0263898	0.263513	0.0196525	0.842863	0.968115	0.323064	0.0403707	0.572261	0.0908521	0.330615	0.668684
B3gnt2	-0.433432	0.0265094	0.264349	-0.492346	0.000108365	0.0099501	0.0589145	0.766887	0.977453	-0.479362	5.83259e-05	0.00480542
Ttll3	0.191456	0.0265059	0.264349	0.0388304	0.483743	0.830853	0.152626	0.0828993	0.71887	0.0724674	0.165452	0.624373
Arhgap42	0.468111	0.0265508	0.264626	0.478845	0.000476158	0.0308553	-0.0107347	0.960119	0.99536	0.476479	0.000214233	0.0128869
Notum	-0.260098	0.0266947	0.265386	-0.308683	5.46767e-05	0.0058921	0.0485849	0.684109	0.96523	-0.297975	3.20479e-05	0.00292493
Plekhj1	0.28849	0.0266574	0.265386	0.105471	0.207728	0.688756	0.183019	0.16759	0.842559	0.145806	0.0630149	0.450313
Rbm25	0.45711	0.026689	0.265386	0.260085	0.0504284	0.4592	0.197025	0.348114	0.911527	0.303507	0.0147324	0.233457
Dnajc10	0.390353	0.0266737	0.265386	0.16943	0.135001	0.619017	0.220923	0.218175	0.875486	0.218119	0.0405748	0.375068
Mettl9	0.312014	0.026695	0.265386	0.087862	0.3317	0.753267	0.224152	0.11839	0.792453	0.137263	0.106432	0.547979
Ttf2	0.166309	0.0267298	0.265596	0.0432303	0.370281	0.764511	0.123079	0.107823	0.778151	0.0703554	0.121761	0.58054
Gm20515	0.109325	0.0267791	0.265881	0.110724	0.000550682	0.0339907	-0.00139918	0.97777	0.996448	0.110416	0.000243056	0.0142167
Abcb10	0.345453	0.0267858	0.265881	0.124321	0.215298	0.695721	0.221132	0.164164	0.839541	0.173056	0.066675	0.460142
D430036J16Rik	-0.426171	0.026846	0.266209	-0.170832	0.167831	0.655495	-0.255339	0.192946	0.861219	-0.227106	0.0514569	0.416479
Apba1	0.568822	0.0268424	0.266209	0.170823	0.301103	0.744565	0.398	0.128616	0.808366	0.258537	0.0963316	0.526591
Dok5	0.282064	0.026892	0.266528	0.197112	0.0166029	0.289567	0.0849526	0.51247	0.928848	0.215834	0.00507996	0.12154
Gm47283	0.542363	0.0269869	0.266712	0.679709	2.18032e-05	0.00277955	-0.137346	0.582014	0.936909	0.64944	1.57529e-05	0.00167614
Msh6	0.159282	0.0269427	0.266712	0.0755951	0.102936	0.576082	0.0836874	0.253727	0.89215	0.0940388	0.0311504	0.334811
Gabpb2	0.428415	0.0269982	0.266712	0.322608	0.00995792	0.217016	0.105806	0.591409	0.940435	0.345927	0.00321789	0.0914573
Cmtr1	0.376378	0.0270062	0.266712	0.115823	0.289858	0.735883	0.260554	0.133121	0.813445	0.173247	0.0921	0.519004
Kctd6	0.277425	0.0269518	0.266712	-0.00518302	0.948695	0.990753	0.282608	0.0274064	0.497144	0.0571006	0.452667	0.728309
Immp1l	0.43717	0.0270029	0.266712	0.0315399	0.803837	0.958252	0.40563	0.0444487	0.585792	0.120936	0.312826	0.668684
Wdr26	0.446757	0.026972	0.266712	-0.122851	0.344045	0.761674	0.569608	0.0058962	0.289686	0.00268414	0.982603	0.994926
Sh3bp1	0.132938	0.0270533	0.267042	0.0266636	0.490165	0.835203	0.106274	0.0831504	0.71887	0.0500852	0.16985	0.628558
Mettl25	0.34595	0.0270994	0.267362	0.0125959	0.900304	0.978787	0.333354	0.037039	0.551906	0.0860634	0.364167	0.680151
Slc47a2	0.0270509	0.0271971	0.268055	-0.000761063	0.922931	0.984261	0.027812	0.026256	0.490605	0.00536838	0.454544	0.729295
Syn1	0.461916	0.0271907	0.268055	0.209993	0.118787	0.594545	0.251923	0.23692	0.886846	0.265514	0.0358296	0.356573
Baz1b	0.414144	0.0272224	0.268168	-0.0827431	0.492331	0.836576	0.496887	0.00962813	0.341921	0.0267652	0.814383	0.933948
Copb2	0.322714	0.027252	0.268325	-0.05372	0.567303	0.871337	0.376434	0.0118248	0.366101	0.0292418	0.741573	0.9032
4930488N15Rik	0.109507	0.0272825	0.268489	-0.0357946	0.261827	0.718812	0.145301	0.00426058	0.246739	-0.00377183	0.901112	0.968632
Pdcd4	0.391614	0.0272965	0.268491	-0.0922281	0.418621	0.793788	0.483842	0.00772795	0.323802	0.0144053	0.893904	0.966264
Plod1	0.25813	0.0273123	0.268512	0.00268178	0.971523	0.994989	0.255448	0.0324984	0.525606	0.0589797	0.40525	0.707905
Prss47	0.0306364	0.0273289	0.268539	0.00666827	0.454809	0.815053	0.0239681	0.0904929	0.738743	0.0119506	0.144423	0.608276
Olfr1124	-0.189683	0.0273449	0.268561	-0.19242	0.000565444	0.0345736	0.0027376	0.975026	0.99536	-0.191817	0.000246279	0.0142968
Ankef1	0.180033	0.0274268	0.268959	0.0540588	0.303017	0.744565	0.125974	0.130061	0.809311	0.0818222	0.0983712	0.530138
Smarcd1	0.354065	0.027404	0.268959	0.148176	0.151445	0.636997	0.20589	0.208006	0.8701	0.193551	0.0460724	0.39883
Mthfd2	0.299665	0.0274155	0.268959	-0.0153778	0.860136	0.972802	0.315043	0.0232779	0.466172	0.0540541	0.511227	0.771112
Plce1	-0.254018	0.0274726	0.269273	-0.154263	0.0378565	0.412626	-0.0997548	0.395008	0.918739	-0.176248	0.0116549	0.205668
Vmn2r79	0.0521805	0.0275287	0.269281	0.0179346	0.238862	0.709875	0.0342458	0.155809	0.829715	0.025482	0.0736864	0.479335
Pate4	0.042743	0.0274978	0.269281	-0.00723539	0.561404	0.868695	0.0499784	0.0117579	0.365769	0.00377928	0.746017	0.906159
9630002D21Rik	0.102359	0.0275218	0.269281	0.0195497	0.512404	0.84558	0.0828096	0.0804629	0.71219	0.0378	0.180038	0.633174
Piga	0.127548	0.0275107	0.269281	0.0152034	0.682561	0.916014	0.112345	0.0571318	0.640491	0.0399629	0.254795	0.668684
Chic1	0.237214	0.0275641	0.269357	0.204594	0.00332741	0.115483	0.0326199	0.765831	0.977453	0.211783	0.00119121	0.0455284
Gm14444	0.0641806	0.0275548	0.269357	0.0203384	0.27749	0.727234	0.0438422	0.139724	0.822873	0.0300007	0.0879712	0.512013
Atg2b	-0.448929	0.0276481	0.269816	-0.336621	0.0105969	0.224422	-0.112307	0.58821	0.939105	-0.361373	0.00346042	0.0964092
Gm28989	0.073235	0.0276478	0.269816	0.0296471	0.165888	0.653778	0.043588	0.198248	0.863063	0.0392534	0.0508675	0.415169
Dynlt1c	0.150381	0.0276525	0.269816	0.0515636	0.240354	0.709875	0.098817	0.155628	0.829651	0.0733418	0.0762293	0.486315
[truncated: 17,506 more rows]
